# Supplementary material for: (μ-Formato-κ 2 O:O′)bis­[dicarbon­yl(η 5-cyclo­penta­dien­yl)iron(II)] tetra­fluoridoborate
Source: Acta Crystallogr Sect E Struct Rep Online. 2011 Aug 17;67(Pt 9):m1252. doi: 10.1107/S1600536811032764 (PMC3200969; doi:10.1107/S1600536811032764)
Supplement: Supplementary file 1 [file e-67-m1252-sup1.cif]

##############################################################################
#                                                                            #
# This CIF contains the data in a paper accepted for publication in          #
# Acta Crystallographica Section E. It conforms to the requirements of       #
# Notes for Authors for Acta Crystallographica Section E, and has been       #
# peer reviewed under the auspices of the IUCr Commission on Journals.       #
#                                                                            #
# Full details of the Crystallographic Information File format               #
# are given in the paper "The Crystallographic Information File (CIF):       #
# a New Standard Archive File for Crystallography" by S. R. Hall, F. H.      #
# Allen and I. D. Brown [Acta Cryst. (1991), A47, 655-685].                  #
#                                                                            #
# The current version of the core CIF dictionary is obtainable from          #
# ftp://ftp.iucr.org/pub/cif_core.dic.                                       #
#                                                                            #
# Software is freely available for graphical display of the structure(s)     #
# in this CIF. For information consult the CIF software page                 #
# http://www.iucr.org/resources/cif/software.                                #
#                                                                            #
# This file may be used for bona fide research purposes within the           #
# scientific community so long as proper attribution is given to the journal # 
# article from which it was obtained.                                        #
#                                                                            #
##############################################################################
data_global
_audit_creation_method     'WinGX routine CIF_UPDATE'
_audit_conform_dict_name     cif_core.dic
_audit_conform_dict_version     2.4
_journal_date_recd_electronic     2011-08-08
_journal_date_accepted     2011-08-12
_journal_name_full     'Acta Crystallographica, Section E'
_journal_year     2011
_journal_volume     67
_journal_issue      9
_journal_page_first     m1252
_journal_page_last     m1252
_journal_paper_category     QM
_journal_coeditor_code     NG5211
_publ_contact_author_name     'Omondi, B.'
_publ_contact_author_address
;
School of Chemistry,
University of KwaZulu-Natal,
Westville Campus,
Private Bag X54001,
Durban 4000,
South Africa
;
_publ_contact_author_email     'owaga@ukzn.ac.za'
_publ_contact_author_fax     '27(031)2607323'
_publ_contact_author_phone     '27(031)2603091'
_publ_section_title
;
(<i>\m</i>-Formato-<i>\k</i>^2^<i>O</i>:<i>O</i>')bis[dicarbonyl(<i>\h</i>^5^-
cyclopentadienyl)iron(II)] tetrafluoridoborate
;
loop_
    _publ_author_name
    _publ_author_address
    'M'thiruaine, Cyprian M.'
;
School of Chemistry,
University of KwaZulu-Natal,
Westville Campus,
Private Bag X54001,
Durban 4000,
South Africa
;
    'Friedrich, Holger B.'
;
School of Chemistry,
University of KwaZulu-Natal,
Westville Campus,
Private Bag X54001,
Durban 4000,
South Africa
;
    'Changamu, Evans O.'
;
Chemistry Department,
Kenyatta University,
PO Box 43844,
Nairobi,
Kenya
;
    'Omondi, Bernard'
;
School of Chemistry,
University of KwaZulu-Natal,
Westville Campus,
Private Bag X54001,
Durban 4000,
South Africa
;
data_I
_audit_creation_method     'WinGX routine CIF_UPDATE'
_audit_conform_dict_name     cif_core.dic
_audit_conform_dict_version     2.4
_chemical_name_systematic
;
(<i>\m</i>-Formato-<i>\k</i>^2^<i>O</i>:<i>O</i>')bis[dicarbonyl(<i>\h</i>^5^-
cyclopentadienyl)iron(II)] tetrafluoridoborate
;
_chemical_formula_moiety     'C15 H11 Fe2 O6 +, B F4 -'
_chemical_formula_sum     'C15 H11 B F4 Fe2 O6'
_chemical_formula_iupac     '[Fe2 (C5 H5)2 (C H O2) (CO)4] B F4 '
_chemical_formula_weight     485.75
_symmetry_cell_setting     monoclinic
_symmetry_space_group_name_H-M     P21/c
_symmetry_space_group_name_Hall     '-P 2ybc'
loop_
    _symmetry_equiv_pos_as_xyz
    'x, y, z'
    '-x, y+1/2, -z+1/2'
    '-x, -y, -z'
    'x, -y-1/2, z-1/2'
_cell_length_a     7.4964(5)
_cell_length_b     17.8845(14)
_cell_length_c     14.1931(9)
_cell_angle_alpha     90
_cell_angle_beta     115.144(3)
_cell_angle_gamma     90
_cell_volume     1722.5(2)
_cell_formula_units_Z     4
_cell_measurement_reflns_used     42124
_cell_measurement_theta_min     1.95
_cell_measurement_theta_max     28.52
_cell_measurement_temperature     100(2)
_exptl_crystal_description     block
_exptl_crystal_colour     brown
_exptl_crystal_size_max     0.24
_exptl_crystal_size_mid     0.11
_exptl_crystal_size_min     0.1
_exptl_crystal_density_diffrn     1.873
_exptl_crystal_density_method     'not measured'
_exptl_crystal_F_000     968
_exptl_absorpt_coefficient_mu     1.757
_exptl_absorpt_correction_type     multi-scan
_exptl_absorpt_process_details     '(SADABS; Bruker, 2007)'
_exptl_absorpt_correction_T_min     0.6778
_exptl_absorpt_correction_T_max     0.8439
_exptl_special_details
;
All H atoms were placed in geometrically idealized positions and constrained to
ride on their parent atoms, with C---H = 0.95--1.00 \%A and with
<i>U</i>~iso~(H) = 1.2<i>U</i>~eq~(C).
;
_diffrn_ambient_temperature     100(2)
_diffrn_radiation_type     MoK\a
_diffrn_radiation_wavelength     0.71073
_diffrn_radiation_monochromator     graphite
_diffrn_measurement_device_type     'Bruker X8 APEXII 4K Kappa CCD'
_diffrn_measurement_method     '\f and \w scans'
_diffrn_reflns_number     41366
_diffrn_reflns_av_R_equivalents     0.0475
_diffrn_reflns_theta_min     1.95
_diffrn_reflns_theta_max     28.52
_diffrn_reflns_theta_full     28.52
_diffrn_measured_fraction_theta_max     0.994
_diffrn_measured_fraction_theta_full     0.994
_diffrn_reflns_limit_h_min     -9
_diffrn_reflns_limit_h_max     10
_diffrn_reflns_limit_k_min     -24
_diffrn_reflns_limit_k_max     23
_diffrn_reflns_limit_l_min     -19
_diffrn_reflns_limit_l_max     19
_diffrn_standards_number     0
_diffrn_standards_interval_count     0
_diffrn_standards_interval_time     0
_diffrn_standards_decay_%     0
_refine_special_details
;
Refinement of <i>F</i>^2^ against ALL reflections. The weighted <i>R</i>-factor
<i>wR</i> and goodness of fit <i>S</i> are based on <i>F</i>^2^, conventional
<i>R</i>-factors <i>R</i> are based on <i>F</i>, with <i>F</i> set to zero for
negative <i>F</i>^2^. The threshold expression of <i>F</i>^2^ >
\s(<i>F</i>^2^) is used only for calculating <i>R</i>-factors(gt) <i>etc</i>.
and is not relevant to the choice of reflections for refinement.
<i>R</i>-factors based on <i>F</i>^2^ are statistically about twice as large
as those based on <i>F</i>, and <i>R</i>- factors based on ALL data will be
even larger. 244_ALERT_4_C Low 'Solvent' <i>U</i>~eq~ as Compared to Neighbors
for B1 912_ALERT_4_C Missing # of FCF Reflections Above STh/<i>L</i>= 0.600 26
003_ALERT_ _G # Space-Group NOTED. 232_ALERT_2_G Hirshfeld Test Diff
(M---<i>X</i>) Fe1 -- C7.. 5.63 su 232_ALERT_2_G Hirshfeld Test Diff
(M---<i>X</i>) Fe2 -- C14.. 5.38 su 232_ALERT_2_G Hirshfeld Test Diff
(M---<i>X</i>) Fe2 -- C15.. 5.63 su DELU and SIMU restraints used.
790_ALERT_4_G Centre of Gravity not Within Unit Cell: Resd. # 2 B F4
860_ALERT_3_G Note: Number of Least-Squares Restraints ....... 11 NOTED.
;
_reflns_number_total     4341
_reflns_number_gt     3784
_reflns_threshold_expression     I>2\s(I)
_refine_ls_structure_factor_coef     Fsqd
_refine_ls_matrix_type     full
_refine_ls_R_factor_all     0.0343
_refine_ls_R_factor_gt     0.0277
_refine_ls_wR_factor_gt     0.0648
_refine_ls_wR_factor_ref     0.0686
_refine_ls_goodness_of_fit_ref     1.019
_refine_ls_restrained_S_all     1.026
_refine_ls_number_reflns     4341
_refine_ls_number_parameters     253
_refine_ls_number_restraints     11
_refine_ls_hydrogen_treatment     constr
_refine_ls_weighting_scheme     calc
_refine_ls_weighting_details
         'calc w=1/[\s^2^(Fo^2^)+(0.0257P)^2^+2.6185P] where P=(Fo^2^+2Fc^2^)/3'
_atom_sites_solution_hydrogens     geom
_atom_sites_solution_primary     direct
_atom_sites_solution_secondary     difmap
_refine_ls_shift/su_max     0.002
_refine_ls_shift/su_mean     0
_refine_diff_density_max     1.383
_refine_diff_density_min     -0.915
_refine_ls_extinction_method     none
loop_
    _atom_type_symbol
    _atom_type_description
    _atom_type_scat_dispersion_real
    _atom_type_scat_dispersion_imag
    _atom_type_scat_source
    C C 0.0033 0.0016 'International Tables Vol C Tables 4.2.6.8 and 6.1.1.4'
    H H 0 0 'International Tables Vol C Tables 4.2.6.8 and 6.1.1.4'
    B B 0.0013 0.0007 'International Tables Vol C Tables 4.2.6.8 and 6.1.1.4'
    F F 0.0171 0.0103 'International Tables Vol C Tables 4.2.6.8 and 6.1.1.4'
    Fe Fe 0.3463 0.8444 'International Tables Vol C Tables 4.2.6.8 and 6.1.1.4'
    O O 0.0106 0.006 'International Tables Vol C Tables 4.2.6.8 and 6.1.1.4'
_computing_data_collection     'APEX2 (Bruker, 2007)'
_computing_cell_refinement     'SAINT-Plus (Bruker, 2007)'
_computing_data_reduction     'SAINT-Plus and XPREP (Bruker, 2007)'
_computing_structure_solution     'SHELXS97 (Sheldrick, 2008)'
_computing_structure_refinement     'SHELXL97 (Sheldrick, 2008)'
_computing_molecular_graphics     'ORTEP3 (Farrugia, 1997)'
_computing_publication_material     'WinGX (Farrugia, 1999)'
loop_
    _atom_site_type_symbol
    _atom_site_label
    _atom_site_fract_x
    _atom_site_fract_y
    _atom_site_fract_z
    _atom_site_U_iso_or_equiv
    _atom_site_adp_type
    _atom_site_calc_flag
    _atom_site_refinement_flags
    _atom_site_occupancy
    _atom_site_symmetry_multiplicity
    _atom_site_disorder_assembly
    _atom_site_disorder_group
    C C1 -0.3243(3) 0.92926(11) 0.07899(14) 0.0147(4) Uani d . 1 1 . .
    H H1 -0.3337 0.88 0.0438 0.018 Uiso d R 1 1 . .
    C C2 -0.1969(3) 0.99018(11) 0.08289(14) 0.0150(4) Uani d . 1 1 . .
    H H2 -0.1025 0.9911 0.05 0.018 Uiso d R 1 1 . .
    C C3 -0.2325(3) 1.04957(11) 0.13869(14) 0.0153(4) Uani d . 1 1 . .
    H H3 -0.1677 1.0998 0.1522 0.018 Uiso d R 1 1 . .
    C C4 -0.3832(3) 1.02592(11) 0.16890(14) 0.0152(4) Uani d . 1 1 . .
    H H4 -0.44 1.0562 0.2088 0.018 Uiso d R 1 1 . .
    C C5 -0.4380(3) 0.95243(11) 0.13173(14) 0.0153(4) Uani d . 1 1 . .
    H H5 -0.5392 0.9214 0.1421 0.018 Uiso d R 1 1 . .
    C C6 0.0115(3) 1.01353(10) 0.34237(14) 0.0146(3) Uani d U 1 1 . .
    C C7 0.0791(3) 0.90816(11) 0.23422(15) 0.0161(3) Uani d U 1 1 . .
    C C8 -0.0601(3) 0.85414(10) 0.39906(14) 0.0137(3) Uani d . 1 1 . .
    H H8 -0.0936 0.8167 0.4362 0.016 Uiso calc R 1 1 . .
    C C9 0.3687(3) 0.72050(11) 0.53224(15) 0.0179(4) Uani d . 1 1 . .
    H H9 0.2698 0.6817 0.5283 0.021 Uiso d R 1 1 . .
    C C10 0.5315(3) 0.74607(11) 0.62519(15) 0.0175(4) Uani d . 1 1 . .
    H H10 0.5666 0.7279 0.6975 0.021 Uiso d R 1 1 . .
    C C11 0.6362(3) 0.79995(12) 0.59592(16) 0.0188(4) Uani d . 1 1 . .
    H H11 0.7579 0.8268 0.644 0.023 Uiso d R 1 1 . .
    C C12 0.5394(3) 0.80858(12) 0.48493(16) 0.0189(4) Uani d . 1 1 . .
    H H12 0.5807 0.8426 0.4419 0.023 Uiso d R 1 1 . .
    C C13 0.3781(3) 0.75852(11) 0.44746(15) 0.0185(4) Uani d . 1 1 . .
    H H13 0.2831 0.7523 0.3728 0.022 Uiso d R 1 1 . .
    C C14 0.2328(3) 0.82195(10) 0.63946(15) 0.0151(3) Uani d U 1 1 . .
    C C15 0.4344(3) 0.92972(11) 0.59175(14) 0.0150(3) Uani d U 1 1 . .
    B B1 -0.1687(3) 0.64951(14) 0.37678(18) 0.0201(4) Uani d . 1 1 . .
    F F1 -0.06516(18) 0.69395(7) 0.33590(9) 0.0219(3) Uani d . 1 1 . .
    F F2 -0.2175(2) 0.58267(8) 0.32135(15) 0.0431(4) Uani d . 1 1 . .
    F F3 -0.3406(2) 0.68494(8) 0.36527(13) 0.0340(3) Uani d . 1 1 . .
    F F4 -0.0473(2) 0.63435(12) 0.47950(12) 0.0510(5) Uani d . 1 1 . .
    Fe Fe1 -0.13319(4) 0.955840(14) 0.233347(19) 0.01069(7) Uani d U 1 1 . .
    Fe Fe2 0.34774(4) 0.835389(14) 0.552967(19) 0.01083(7) Uani d U 1 1 . .
    O O1 0.1019(2) 1.05243(8) 0.40890(12) 0.0232(3) Uani d . 1 1 . .
    O O2 0.2129(2) 0.88085(9) 0.23040(12) 0.0250(3) Uani d U 1 1 . .
    O O3 -0.19470(19) 0.88025(8) 0.31758(10) 0.0149(3) Uani d . 1 1 . .
    O O4 0.11643(19) 0.87505(7) 0.43390(10) 0.0139(3) Uani d . 1 1 . .
    O O5 0.1671(2) 0.80908(9) 0.69662(11) 0.0228(3) Uani d . 1 1 . .
    O O6 0.4921(2) 0.98874(8) 0.61515(12) 0.0241(3) Uani d . 1 1 . .
loop_
    _atom_site_aniso_label
    _atom_site_aniso_U_11
    _atom_site_aniso_U_22
    _atom_site_aniso_U_33
    _atom_site_aniso_U_12
    _atom_site_aniso_U_13
    _atom_site_aniso_U_23
    C1 0.0144(9) 0.0155(9) 0.0115(8) 0.0002(7) 0.0029(7) -0.0001(7)
    C2 0.0149(9) 0.0174(9) 0.0111(8) 0.0007(7) 0.0042(7) 0.0031(7)
    C3 0.0153(9) 0.0138(8) 0.0145(8) 0.0018(7) 0.0041(7) 0.0036(7)
    C4 0.0123(8) 0.0191(9) 0.0121(8) 0.0046(7) 0.0031(7) 0.0021(7)
    C5 0.0101(8) 0.0201(9) 0.0132(8) 0.0011(7) 0.0023(7) 0.0035(7)
    C6 0.0135(9) 0.0144(8) 0.0140(8) 0.0020(6) 0.0038(7) 0.0019(6)
    C7 0.0138(8) 0.0185(9) 0.0153(8) 0.0018(6) 0.0055(7) 0.0015(7)
    C8 0.0148(9) 0.0133(8) 0.0142(8) 0.0011(7) 0.0074(7) 0.0012(7)
    C9 0.0151(9) 0.0130(9) 0.0222(9) 0.0028(7) 0.0046(8) -0.0033(7)
    C10 0.0152(9) 0.0150(9) 0.0188(9) 0.0057(7) 0.0038(7) 0.0005(7)
    C11 0.0111(9) 0.0205(9) 0.0218(9) 0.0037(7) 0.0041(7) -0.0013(8)
    C12 0.0155(9) 0.0238(10) 0.0208(9) 0.0031(8) 0.0109(8) -0.0021(8)
    C13 0.0167(9) 0.0212(10) 0.0161(9) 0.0061(8) 0.0053(7) -0.0053(7)
    C14 0.0159(9) 0.0145(8) 0.0147(8) 0.0029(7) 0.0063(7) 0.0013(7)
    C15 0.0143(9) 0.0170(7) 0.0130(8) 0.0005(7) 0.0051(7) -0.0005(6)
    B1 0.0165(11) 0.0222(11) 0.0202(10) -0.0014(9) 0.0064(9) 0.0029(9)
    F1 0.0215(6) 0.0243(6) 0.0217(6) -0.0017(5) 0.0110(5) 0.0033(5)
    F2 0.0262(8) 0.0265(7) 0.0816(12) -0.0079(6) 0.0275(8) -0.0190(8)
    F3 0.0321(8) 0.0294(7) 0.0534(9) 0.0073(6) 0.0307(7) 0.0015(6)
    F4 0.0333(9) 0.0855(13) 0.0248(7) -0.0234(9) 0.0032(6) 0.0205(8)
    Fe1 0.00883(12) 0.01172(13) 0.01071(12) 0.00072(9) 0.00336(10) 0.00103(9)
    Fe2 0.00995(13) 0.01173(13) 0.01013(12) 0.00130(9) 0.00361(10) 0.00004(9)
    O1 0.0228(8) 0.0187(7) 0.0208(7) -0.0012(6) 0.0020(6) -0.0026(6)
    O2 0.0186(7) 0.0328(9) 0.0259(8) 0.0080(6) 0.0118(6) 0.0032(6)
    O3 0.0112(6) 0.0164(6) 0.0152(6) 0.0000(5) 0.0037(5) 0.0038(5)
    O4 0.0118(6) 0.0156(6) 0.0129(6) 0.0012(5) 0.0039(5) 0.0022(5)
    O5 0.0274(8) 0.0251(8) 0.0212(7) 0.0040(6) 0.0153(7) 0.0045(6)
    O6 0.0277(8) 0.0187(7) 0.0245(7) -0.0037(6) 0.0097(7) -0.0031(6)
_geom_special_details
;
All e.s.d.'s (except the e.s.d. in the dihedral angle between two l.s. planes)
are estimated using the full covariance matrix. The cell e.s.d.'s are taken
into account individually in the estimation of e.s.d.'s in distances, angles
and torsion angles; correlations between e.s.d.'s in cell parameters are only
used when they are defined by crystal symmetry. An approximate (isotropic)
treatment of cell e.s.d.'s is used for estimating e.s.d.'s involving l.s.
planes.
;
loop_
    _geom_bond_atom_site_label_1
    _geom_bond_atom_site_label_2
    _geom_bond_site_symmetry_2
    _geom_bond_distance
    _geom_bond_publ_flag
    C1 C5 . 1.414(3) ?
    C1 C2 . 1.434(3) ?
    C1 Fe1 . 2.1002(18) ?
    C1 H1 . 1 ?
    C2 C3 . 1.416(3) ?
    C2 Fe1 . 2.0732(18) ?
    C2 H2 . 1 ?
    C3 C4 . 1.432(3) ?
    C3 Fe1 . 2.0783(19) ?
    C3 H3 . 1 ?
    C4 C5 . 1.411(3) ?
    C4 Fe1 . 2.1125(19) ?
    C4 H4 . 1.0001 ?
    C5 Fe1 . 2.1224(19) ?
    C5 H5 . 1 ?
    C6 O1 . 1.136(2) ?
    C6 Fe1 . 1.7915(19) ?
    C7 O2 . 1.138(2) ?
    C7 Fe1 . 1.8009(19) ?
    C8 O4 . 1.256(2) ?
    C8 O3 . 1.258(2) ?
    C8 H8 . 0.95 ?
    C9 C13 . 1.410(3) ?
    C9 C10 . 1.439(3) ?
    C9 Fe2 . 2.0910(19) ?
    C9 H9 . 1 ?
    C10 C11 . 1.412(3) ?
    C10 Fe2 . 2.0737(19) ?
    C10 H10 . 0.9999 ?
    C11 C12 . 1.435(3) ?
    C11 Fe2 . 2.0805(19) ?
    C11 H11 . 0.9999 ?
    C12 C13 . 1.414(3) ?
    C12 Fe2 . 2.0990(19) ?
    C12 H12 . 1.0001 ?
    C13 Fe2 . 2.1152(19) ?
    C13 H13 . 1.0001 ?
    C14 O5 . 1.137(2) ?
    C14 Fe2 . 1.7906(19) ?
    C15 O6 . 1.135(2) ?
    C15 Fe2 . 1.808(2) ?
    B1 F4 . 1.378(3) ?
    B1 F3 . 1.382(3) ?
    B1 F2 . 1.392(3) ?
    B1 F1 . 1.397(3) ?
    Fe1 O3 . 1.9844(13) ?
    Fe2 O4 . 1.9686(13) ?
loop_
    _geom_angle_atom_site_label_1
    _geom_angle_atom_site_label_2
    _geom_angle_atom_site_label_3
    _geom_angle_site_symmetry_1
    _geom_angle_site_symmetry_3
    _geom_angle
    _geom_angle_publ_flag
    C5 C1 C2 . . 107.34(17) ?
    C5 C1 Fe1 . . 71.28(11) ?
    C2 C1 Fe1 . . 68.89(10) ?
    C5 C1 H1 . . 126.3 ?
    C2 C1 H1 . . 126.3 ?
    Fe1 C1 H1 . . 126.3 ?
    C3 C2 C1 . . 108.10(16) ?
    C3 C2 Fe1 . . 70.24(10) ?
    C1 C2 Fe1 . . 70.92(10) ?
    C3 C2 H2 . . 125.9 ?
    C1 C2 H2 . . 125.9 ?
    Fe1 C2 H2 . . 125.9 ?
    C2 C3 C4 . . 107.81(17) ?
    C2 C3 Fe1 . . 69.86(10) ?
    C4 C3 Fe1 . . 71.32(11) ?
    C2 C3 H3 . . 126.1 ?
    C4 C3 H3 . . 126.1 ?
    Fe1 C3 H3 . . 126.1 ?
    C5 C4 C3 . . 107.74(17) ?
    C5 C4 Fe1 . . 70.92(11) ?
    C3 C4 Fe1 . . 68.74(11) ?
    C5 C4 H4 . . 126.1 ?
    C3 C4 H4 . . 126.1 ?
    Fe1 C4 H4 . . 126.1 ?
    C4 C5 C1 . . 109.00(17) ?
    C4 C5 Fe1 . . 70.16(11) ?
    C1 C5 Fe1 . . 69.59(11) ?
    C4 C5 H5 . . 125.5 ?
    C1 C5 H5 . . 125.5 ?
    Fe1 C5 H5 . . 125.5 ?
    O1 C6 Fe1 . . 177.30(17) ?
    O2 C7 Fe1 . . 176.01(18) ?
    O4 C8 O3 . . 123.42(17) ?
    O4 C8 H8 . . 118.3 ?
    O3 C8 H8 . . 118.3 ?
    C13 C9 C10 . . 107.38(18) ?
    C13 C9 Fe2 . . 71.35(11) ?
    C10 C9 Fe2 . . 69.14(11) ?
    C13 C9 H9 . . 126.3 ?
    C10 C9 H9 . . 126.3 ?
    Fe2 C9 H9 . . 126.3 ?
    C11 C10 C9 . . 107.94(18) ?
    C11 C10 Fe2 . . 70.39(11) ?
    C9 C10 Fe2 . . 70.43(11) ?
    C11 C10 H10 . . 126 ?
    C9 C10 H10 . . 126 ?
    Fe2 C10 H10 . . 126 ?
    C10 C11 C12 . . 108.14(18) ?
    C10 C11 Fe2 . . 69.87(11) ?
    C12 C11 Fe2 . . 70.61(11) ?
    C10 C11 H11 . . 125.9 ?
    C12 C11 H11 . . 125.9 ?
    Fe2 C11 H11 . . 125.9 ?
    C13 C12 C11 . . 107.30(18) ?
    C13 C12 Fe2 . . 71.01(11) ?
    C11 C12 Fe2 . . 69.22(11) ?
    C13 C12 H12 . . 126.4 ?
    C11 C12 H12 . . 126.3 ?
    Fe2 C12 H12 . . 126.3 ?
    C9 C13 C12 . . 109.22(17) ?
    C9 C13 Fe2 . . 69.49(11) ?
    C12 C13 Fe2 . . 69.77(11) ?
    C9 C13 H13 . . 125.4 ?
    C12 C13 H13 . . 125.4 ?
    Fe2 C13 H13 . . 125.4 ?
    O5 C14 Fe2 . . 175.35(17) ?
    O6 C15 Fe2 . . 178.34(18) ?
    F4 B1 F3 . . 112.2(2) ?
    F4 B1 F2 . . 109.0(2) ?
    F3 B1 F2 . . 108.60(18) ?
    F4 B1 F1 . . 108.53(18) ?
    F3 B1 F1 . . 110.15(18) ?
    F2 B1 F1 . . 108.22(18) ?
    C6 Fe1 C7 . . 93.30(9) ?
    C6 Fe1 O3 . . 94.73(7) ?
    C7 Fe1 O3 . . 95.98(7) ?
    C6 Fe1 C2 . . 120.60(8) ?
    C7 Fe1 C2 . . 87.91(8) ?
    O3 Fe1 C2 . . 144.23(7) ?
    C6 Fe1 C3 . . 90.74(8) ?
    C7 Fe1 C3 . . 117.34(8) ?
    O3 Fe1 C3 . . 145.87(7) ?
    C2 Fe1 C3 . . 39.90(7) ?
    C6 Fe1 C1 . . 157.78(8) ?
    C7 Fe1 C1 . . 96.27(8) ?
    O3 Fe1 C1 . . 104.12(7) ?
    C2 Fe1 C1 . . 40.19(7) ?
    C3 Fe1 C1 . . 67.05(7) ?
    C6 Fe1 C4 . . 97.62(8) ?
    C7 Fe1 C4 . . 154.51(8) ?
    O3 Fe1 C4 . . 105.94(7) ?
    C2 Fe1 C4 . . 66.70(7) ?
    C3 Fe1 C4 . . 39.94(7) ?
    C1 Fe1 C4 . . 66.18(7) ?
    C6 Fe1 C5 . . 133.28(8) ?
    C7 Fe1 C5 . . 133.17(8) ?
    O3 Fe1 C5 . . 86.05(7) ?
    C2 Fe1 C5 . . 66.31(7) ?
    C3 Fe1 C5 . . 66.25(8) ?
    C1 Fe1 C5 . . 39.13(7) ?
    C4 Fe1 C5 . . 38.92(7) ?
    C14 Fe2 C15 . . 97.58(9) ?
    C14 Fe2 O4 . . 97.58(7) ?
    C15 Fe2 O4 . . 89.81(7) ?
    C14 Fe2 C10 . . 88.27(8) ?
    C15 Fe2 C10 . . 119.41(8) ?
    O4 Fe2 C10 . . 149.28(7) ?
    C14 Fe2 C11 . . 120.08(9) ?
    C15 Fe2 C11 . . 90.05(9) ?
    O4 Fe2 C11 . . 142.00(7) ?
    C10 Fe2 C11 . . 39.74(8) ?
    C14 Fe2 C9 . . 92.94(8) ?
    C15 Fe2 C9 . . 157.11(8) ?
    O4 Fe2 C9 . . 108.95(7) ?
    C10 Fe2 C9 . . 40.43(8) ?
    C11 Fe2 C9 . . 67.11(8) ?
    C14 Fe2 C12 . . 155.18(8) ?
    C15 Fe2 C12 . . 97.22(8) ?
    O4 Fe2 C12 . . 102.29(7) ?
    C10 Fe2 C12 . . 67.08(8) ?
    C11 Fe2 C12 . . 40.17(8) ?
    C9 Fe2 C12 . . 66.65(8) ?
    C14 Fe2 C13 . . 128.76(9) ?
    C15 Fe2 C13 . . 133.58(8) ?
    O4 Fe2 C13 . . 86.96(7) ?
    C10 Fe2 C13 . . 66.45(8) ?
    C11 Fe2 C13 . . 66.32(8) ?
    C9 Fe2 C13 . . 39.16(8) ?
    C12 Fe2 C13 . . 39.21(8) ?
    C8 O3 Fe1 . . 120.38(12) ?
    C8 O4 Fe2 . . 128.81(12) ?
loop_
    _geom_torsion_atom_site_label_1
    _geom_torsion_atom_site_label_2
    _geom_torsion_atom_site_label_3
    _geom_torsion_atom_site_label_4
    _geom_torsion_site_symmetry_1
    _geom_torsion_site_symmetry_2
    _geom_torsion_site_symmetry_3
    _geom_torsion_site_symmetry_4
    _geom_torsion
    _geom_torsion_publ_flag
    C5 C1 C2 C3 . . . . 0.6(2) ?
    Fe1 C1 C2 C3 . . . . -60.70(13) ?
    C5 C1 C2 Fe1 . . . . 61.25(13) ?
    C1 C2 C3 C4 . . . . -0.4(2) ?
    Fe1 C2 C3 C4 . . . . -61.56(13) ?
    C1 C2 C3 Fe1 . . . . 61.13(13) ?
    C2 C3 C4 C5 . . . . 0.2(2) ?
    Fe1 C3 C4 C5 . . . . -60.48(13) ?
    C2 C3 C4 Fe1 . . . . 60.63(13) ?
    C3 C4 C5 C1 . . . . 0.2(2) ?
    Fe1 C4 C5 C1 . . . . -58.91(13) ?
    C3 C4 C5 Fe1 . . . . 59.11(13) ?
    C2 C1 C5 C4 . . . . -0.5(2) ?
    Fe1 C1 C5 C4 . . . . 59.26(13) ?
    C2 C1 C5 Fe1 . . . . -59.72(12) ?
    C13 C9 C10 C11 . . . . 0.8(2) ?
    Fe2 C9 C10 C11 . . . . -60.69(14) ?
    C13 C9 C10 Fe2 . . . . 61.45(13) ?
    C9 C10 C11 C12 . . . . 0.2(2) ?
    Fe2 C10 C11 C12 . . . . -60.52(14) ?
    C9 C10 C11 Fe2 . . . . 60.72(13) ?
    C10 C11 C12 C13 . . . . -1.1(2) ?
    Fe2 C11 C12 C13 . . . . -61.14(13) ?
    C10 C11 C12 Fe2 . . . . 60.05(14) ?
    C10 C9 C13 C12 . . . . -1.5(2) ?
    Fe2 C9 C13 C12 . . . . 58.58(14) ?
    C10 C9 C13 Fe2 . . . . -60.04(13) ?
    C11 C12 C13 C9 . . . . 1.6(2) ?
    Fe2 C12 C13 C9 . . . . -58.41(14) ?
    C11 C12 C13 Fe2 . . . . 59.99(13) ?
    C3 C2 Fe1 C6 . . . . -46.86(14) ?
    C1 C2 Fe1 C6 . . . . -165.13(12) ?
    C3 C2 Fe1 C7 . . . . -139.46(12) ?
    C1 C2 Fe1 C7 . . . . 102.27(12) ?
    C3 C2 Fe1 O3 . . . . 123.20(13) ?
    C1 C2 Fe1 O3 . . . . 4.93(17) ?
    C1 C2 Fe1 C3 . . . . -118.27(16) ?
    C3 C2 Fe1 C1 . . . . 118.27(16) ?
    C3 C2 Fe1 C4 . . . . 38.15(11) ?
    C1 C2 Fe1 C4 . . . . -80.12(12) ?
    C3 C2 Fe1 C5 . . . . 80.75(12) ?
    C1 C2 Fe1 C5 . . . . -37.52(11) ?
    C2 C3 Fe1 C6 . . . . 141.09(12) ?
    C4 C3 Fe1 C6 . . . . -101.01(12) ?
    C2 C3 Fe1 C7 . . . . 46.98(14) ?
    C4 C3 Fe1 C7 . . . . 164.89(11) ?
    C2 C3 Fe1 O3 . . . . -119.34(13) ?
    C4 C3 Fe1 O3 . . . . -1.44(18) ?
    C4 C3 Fe1 C2 . . . . 117.90(16) ?
    C2 C3 Fe1 C1 . . . . -38.12(11) ?
    C4 C3 Fe1 C1 . . . . 79.78(12) ?
    C2 C3 Fe1 C4 . . . . -117.90(16) ?
    C2 C3 Fe1 C5 . . . . -80.90(12) ?
    C4 C3 Fe1 C5 . . . . 37.01(11) ?
    C5 C1 Fe1 C6 . . . . -82.2(2) ?
    C2 C1 Fe1 C6 . . . . 35.7(3) ?
    C5 C1 Fe1 C7 . . . . 162.86(12) ?
    C2 C1 Fe1 C7 . . . . -79.23(12) ?
    C5 C1 Fe1 O3 . . . . 65.06(12) ?
    C2 C1 Fe1 O3 . . . . -177.03(11) ?
    C5 C1 Fe1 C2 . . . . -117.91(16) ?
    C5 C1 Fe1 C3 . . . . -80.07(12) ?
    C2 C1 Fe1 C3 . . . . 37.84(11) ?
    C5 C1 Fe1 C4 . . . . -36.39(11) ?
    C2 C1 Fe1 C4 . . . . 81.52(12) ?
    C2 C1 Fe1 C5 . . . . 117.91(16) ?
    C5 C4 Fe1 C6 . . . . -159.28(12) ?
    C3 C4 Fe1 C6 . . . . 81.99(12) ?
    C5 C4 Fe1 C7 . . . . 86.2(2) ?
    C3 C4 Fe1 C7 . . . . -32.6(2) ?
    C5 C4 Fe1 O3 . . . . -62.12(12) ?
    C3 C4 Fe1 O3 . . . . 179.16(10) ?
    C5 C4 Fe1 C2 . . . . 80.61(12) ?
    C3 C4 Fe1 C2 . . . . -38.11(11) ?
    C5 C4 Fe1 C3 . . . . 118.72(16) ?
    C5 C4 Fe1 C1 . . . . 36.58(11) ?
    C3 C4 Fe1 C1 . . . . -82.14(12) ?
    C3 C4 Fe1 C5 . . . . -118.72(16) ?
    C4 C5 Fe1 C6 . . . . 28.79(16) ?
    C1 C5 Fe1 C6 . . . . 149.03(12) ?
    C4 C5 Fe1 C7 . . . . -143.93(12) ?
    C1 C5 Fe1 C7 . . . . -23.69(16) ?
    C4 C5 Fe1 O3 . . . . 121.58(11) ?
    C1 C5 Fe1 O3 . . . . -118.19(11) ?
    C4 C5 Fe1 C2 . . . . -81.72(12) ?
    C1 C5 Fe1 C2 . . . . 38.52(11) ?
    C4 C5 Fe1 C3 . . . . -37.96(11) ?
    C1 C5 Fe1 C3 . . . . 82.28(12) ?
    C4 C5 Fe1 C1 . . . . -120.24(16) ?
    C1 C5 Fe1 C4 . . . . 120.24(16) ?
    C11 C10 Fe2 C14 . . . . -145.14(13) ?
    C9 C10 Fe2 C14 . . . . 96.58(13) ?
    C11 C10 Fe2 C15 . . . . -47.42(14) ?
    C9 C10 Fe2 C15 . . . . -165.69(12) ?
    C11 C10 Fe2 O4 . . . . 112.87(15) ?
    C9 C10 Fe2 O4 . . . . -5.4(2) ?
    C9 C10 Fe2 C11 . . . . -118.28(17) ?
    C11 C10 Fe2 C9 . . . . 118.28(17) ?
    C11 C10 Fe2 C12 . . . . 37.90(12) ?
    C9 C10 Fe2 C12 . . . . -80.38(13) ?
    C11 C10 Fe2 C13 . . . . 80.73(13) ?
    C9 C10 Fe2 C13 . . . . -37.55(12) ?
    C10 C11 Fe2 C14 . . . . 41.31(15) ?
    C12 C11 Fe2 C14 . . . . 160.03(12) ?
    C10 C11 Fe2 C15 . . . . 140.10(12) ?
    C12 C11 Fe2 C15 . . . . -101.18(13) ?
    C10 C11 Fe2 O4 . . . . -130.14(13) ?
    C12 C11 Fe2 O4 . . . . -11.43(18) ?
    C12 C11 Fe2 C10 . . . . 118.72(17) ?
    C10 C11 Fe2 C9 . . . . -38.31(12) ?
    C12 C11 Fe2 C9 . . . . 80.41(13) ?
    C10 C11 Fe2 C12 . . . . -118.72(17) ?
    C10 C11 Fe2 C13 . . . . -81.09(13) ?
    C12 C11 Fe2 C13 . . . . 37.62(12) ?
    C13 C9 Fe2 C14 . . . . 158.36(13) ?
    C10 C9 Fe2 C14 . . . . -83.87(13) ?
    C13 C9 Fe2 C15 . . . . -84.2(2) ?
    C10 C9 Fe2 C15 . . . . 33.6(3) ?
    C13 C9 Fe2 O4 . . . . 59.31(13) ?
    C10 C9 Fe2 O4 . . . . 177.08(11) ?
    C13 C9 Fe2 C10 . . . . -117.77(17) ?
    C13 C9 Fe2 C11 . . . . -80.10(13) ?
    C10 C9 Fe2 C11 . . . . 37.67(12) ?
    C13 C9 Fe2 C12 . . . . -36.25(12) ?
    C10 C9 Fe2 C12 . . . . 81.52(13) ?
    C10 C9 Fe2 C13 . . . . 117.77(17) ?
    C13 C12 Fe2 C14 . . . . 73.1(2) ?
    C11 C12 Fe2 C14 . . . . -44.7(3) ?
    C13 C12 Fe2 C15 . . . . -160.72(12) ?
    C11 C12 Fe2 C15 . . . . 81.44(13) ?
    C13 C12 Fe2 O4 . . . . -69.34(12) ?
    C11 C12 Fe2 O4 . . . . 172.83(12) ?
    C13 C12 Fe2 C10 . . . . 80.34(13) ?
    C11 C12 Fe2 C10 . . . . -37.50(12) ?
    C13 C12 Fe2 C11 . . . . 117.83(18) ?
    C13 C12 Fe2 C9 . . . . 36.20(12) ?
    C11 C12 Fe2 C9 . . . . -81.63(13) ?
    C11 C12 Fe2 C13 . . . . -117.83(18) ?
    C9 C13 Fe2 C14 . . . . -28.18(16) ?
    C12 C13 Fe2 C14 . . . . -149.00(13) ?
    C9 C13 Fe2 C15 . . . . 147.70(13) ?
    C12 C13 Fe2 C15 . . . . 26.88(17) ?
    C9 C13 Fe2 O4 . . . . -125.46(12) ?
    C12 C13 Fe2 O4 . . . . 113.72(12) ?
    C9 C13 Fe2 C10 . . . . 38.75(12) ?
    C12 C13 Fe2 C10 . . . . -82.07(13) ?
    C9 C13 Fe2 C11 . . . . 82.29(13) ?
    C12 C13 Fe2 C11 . . . . -38.53(12) ?
    C12 C13 Fe2 C9 . . . . -120.82(17) ?
    C9 C13 Fe2 C12 . . . . 120.82(17) ?
    O4 C8 O3 Fe1 . . . . 2.3(2) ?
    C6 Fe1 O3 C8 . . . . -47.85(15) ?
    C7 Fe1 O3 C8 . . . . 45.98(15) ?
    C2 Fe1 O3 C8 . . . . 140.73(15) ?
    C3 Fe1 O3 C8 . . . . -146.20(15) ?
    C1 Fe1 O3 C8 . . . . 144.01(14) ?
    C4 Fe1 O3 C8 . . . . -147.16(14) ?
    C5 Fe1 O3 C8 . . . . 179.01(15) ?
    O3 C8 O4 Fe2 . . . . -174.87(13) ?
    C14 Fe2 O4 C8 . . . . -40.67(17) ?
    C15 Fe2 O4 C8 . . . . -138.29(16) ?
    C10 Fe2 O4 C8 . . . . 58.8(2) ?
    C11 Fe2 O4 C8 . . . . 131.88(16) ?
    C9 Fe2 O4 C8 . . . . 55.10(17) ?
    C12 Fe2 O4 C8 . . . . 124.36(16) ?
    C13 Fe2 O4 C8 . . . . 88.04(16) ?
