# Supplementary material for: (μ-Formato-κ 2 O:O′)bis­[dicarbon­yl(η 5-cyclo­penta­dien­yl)iron(II)] tetra­fluoridoborate
Source: Acta Crystallogr Sect E Struct Rep Online. 2011 Aug 17;67(Pt 9):m1252. doi: 10.1107/S1600536811032764 (PMC3200969; doi:10.1107/S1600536811032764)
Supplement: Supplementary file 2 [file e-67-m1252-Isup2.hkl]

#
# h,k,l, Fc-squared, Fo-squared, sigma(Fo-squared) and status flag
#
data_I
_shelx_title ' mo_10bo_cm7_0m in P2(1)/n   New: P21/c'
_shelx_refln_list_code          4
_shelx_F_calc_maximum      205.97
_exptl_crystal_F_000       968.00
_reflns_d_resolution_high  0.7442
 
loop_
 _symmetry_equiv_pos_as_xyz
 'x, y, z'
 '-x, y+1/2, -z+1/2'
 '-x, -y, -z'
 'x, -y-1/2, z-1/2'
 
_cell_length_a     7.4964
_cell_length_b    17.8845
_cell_length_c    14.1931
_cell_angle_alpha  90.000
_cell_angle_beta  115.144
_cell_angle_gamma  90.000
 
_shelx_F_squared_multiplier     1.000
 
loop_
 _refln_index_h
 _refln_index_k
 _refln_index_l
 _refln_F_squared_calc
 _refln_F_squared_meas
 _refln_F_squared_sigma
 _refln_observed_status
   1   0   0      914.43      972.55     34.11 o
   2   0   0      702.60      707.14     15.70 o
   3   0   0     1282.85     1596.43     32.23 o
   4   0   0    15219.39    16313.94    330.25 o
   5   0   0       19.70       27.56      7.19 o
   6   0   0     2456.00     2474.23     87.70 o
   7   0   0     2346.35     2325.37     85.52 o
   8   0   0      676.38      700.99     39.30 o
   9   0   0     1499.24     1501.10     65.78 o
   1   1   0      984.01      924.65     11.37 o
   2   1   0     7975.69     8434.32    113.95 o
   3   1   0     1671.98     1910.10     27.80 o
   4   1   0        5.50        2.70      3.65 o
   5   1   0     3527.62     3695.65     58.86 o
   6   1   0      759.63      799.63     25.80 o
   7   1   0      387.71      385.68     18.81 o
   8   1   0      466.01      486.17     22.92 o
   9   1   0      115.99      129.63     13.91 o
   0   2   0     2127.47     1890.25     37.18 o
   1   2   0    11182.84    11292.28    104.54 o
   2   2   0      284.16      255.05      6.08 o
   3   2   0    15991.34    16436.21    212.56 o
   4   2   0       51.85       81.21      5.07 o
   5   2   0      220.28      186.93      7.70 o
   6   2   0      224.05      191.75     12.71 o
   7   2   0     3281.44     3327.42     82.67 o
   8   2   0      385.35      366.77     17.81 o
   9   2   0      228.66      259.68     23.91 o
   1   3   0     7945.00     8103.09     89.80 o
   2   3   0     6035.76     6187.76     70.15 o
   3   3   0       10.71        3.56      3.18 o
   4   3   0      148.80      164.01      6.33 o
   5   3   0     2698.86     2901.77     64.44 o
   6   3   0      112.43      122.12     10.81 o
   7   3   0       14.62       15.90      9.56 o
   8   3   0      439.24      458.01     29.61 o
   0   4   0      752.31      606.11     13.22 o
   1   4   0     7011.56     7156.73     85.80 o
   2   4   0     5501.67     5947.28     61.86 o
   3   4   0     1628.38     1515.62     29.40 o
   4   4   0        0.96        5.27      3.84 o
   5   4   0      162.32      141.41      6.94 o
   6   4   0        1.51       -3.37      8.25 o
   7   4   0     1467.48     1436.53     38.82 o
   8   4   0     1105.42     1076.41     36.31 o
   1   5   0    12968.30    13029.22    154.74 o
   2   5   0     2654.02     2775.22     34.11 o
   3   5   0      967.39      986.08     18.84 o
   4   5   0        7.56        5.90      4.95 o
   5   5   0     7982.11     8033.34    152.61 o
   6   5   0     3110.24     3127.63     71.16 o
   7   5   0       21.49        6.94     12.68 o
   8   5   0      818.78      795.94     30.56 o
   0   6   0    11569.77    11440.85    193.10 o
   1   6   0      199.65      169.34      5.55 o
   2   6   0        0.98        4.63      3.55 o
   3   6   0     5530.19     5526.96     86.25 o
   4   6   0     1021.42      968.51     22.77 o
   5   6   0        3.28       12.59      9.63 o
   6   6   0     2974.59     2768.79     64.71 o
   7   6   0     1445.68     1416.50     51.45 o
   8   6   0       30.25       56.27     13.43 o
   1   7   0      690.84      752.95     12.65 o
   2   7   0    14014.22    13772.83    178.56 o
   3   7   0     8232.35     8982.66    124.94 o
   4   7   0       22.52       37.41     11.16 o
   5   7   0       63.26       63.12     10.52 o
   6   7   0     3678.85     3708.02     83.83 o
   7   7   0      839.80      901.60     30.26 o
   8   7   0      653.34      637.71     37.90 o
   0   8   0     9625.02     9795.12    167.39 o
   1   8   0      176.12      123.52      5.59 o
   2   8   0     1481.12     1554.55     23.04 o
   3   8   0      388.78      415.16      9.23 o
   4   8   0     4719.78     4694.49     85.78 o
   5   8   0      996.06     1055.41     31.56 o
   6   8   0       23.09       15.38     11.20 o
   7   8   0       89.61       75.00     12.88 o
   8   8   0       38.55       43.86     18.34 o
   1   9   0       13.58       30.46      4.61 o
   2   9   0     9252.79     9103.25    115.24 o
   3   9   0      569.70      481.58     10.38 o
   4   9   0      921.88      956.99     26.07 o
   5   9   0       12.77       21.88      9.38 o
   6   9   0     1151.53     1087.47     33.94 o
   7   9   0       94.74       82.74     13.66 o
   8   9   0      577.99      593.45     30.06 o
   0  10   0     4601.95     4258.70     77.07 o
   1  10   0       75.48       58.10      5.42 o
   2  10   0       20.19       12.52      4.93 o
   3  10   0       67.44       44.18      5.58 o
   4  10   0     6123.40     5962.54    132.41 o
   5  10   0      826.86      773.71     25.39 o
   6  10   0      115.94      145.79     14.73 o
   7  10   0      601.90      600.51     26.77 o
   8  10   0      610.29      612.86     30.99 o
   1  11   0     1196.41     1112.80     18.67 o
   2  11   0     4101.65     4004.70     52.06 o
   3  11   0      268.77      269.96     10.90 o
   4  11   0      833.71      908.78     32.28 o
   5  11   0      851.41      860.99     27.78 o
   6  11   0      680.62      710.72     28.62 o
   7  11   0      169.25      190.56     17.76 o
   8  11   0      358.21      379.84     26.09 o
   0  12   0      202.69      210.35     12.07 o
   1  12   0    10017.38     9546.81    117.19 o
   2  12   0       85.27       96.69      6.78 o
   3  12   0     7550.89     7272.11    109.68 o
   4  12   0     1118.38      956.06     26.34 o
   5  12   0      209.13      194.35     15.25 o
   6  12   0      682.65      670.35     28.79 o
   7  12   0     2813.07     2896.58     72.79 o
   1  13   0     3168.79     3174.29     44.94 o
   2  13   0       44.64       52.74      6.50 o
   3  13   0     1765.00     1696.04     33.57 o
   4  13   0     1178.69     1120.36     29.76 o
   5  13   0     1654.59     1613.85     43.12 o
   6  13   0       36.91       38.82     13.79 o
   7  13   0        0.67       -1.54     14.83 o
   0  14   0     3354.68     3477.07     67.02 o
   1  14   0       27.32       24.07      6.36 o
   2  14   0      543.72      582.63     19.02 o
   3  14   0      263.94      233.84     16.59 o
   4  14   0     1304.66     1405.03     40.35 o
   5  14   0      151.75      172.12     12.56 o
   6  14   0       76.24       66.20     15.16 o
   7  14   0       62.17       28.95     18.29 o
   1  15   0      362.73      373.75     12.03 o
   2  15   0       14.62        9.71      7.13 o
   3  15   0     3921.19     3995.75     92.69 o
   4  15   0       41.33       45.55      9.40 o
   5  15   0     1000.33      962.50     28.65 o
   6  15   0     1474.88     1376.26     44.48 o
   7  15   0        7.28       20.66     16.77 o
   0  16   0      363.57      427.10     20.38 o
   1  16   0       75.47      105.00      9.01 o
   2  16   0       71.47      115.74     10.26 o
   3  16   0     1219.01     1084.27     30.84 o
   4  16   0     1156.21     1170.65     42.86 o
   5  16   0        7.88       15.32     11.69 o
   6  16   0       49.29       86.42     18.97 o
   1  17   0      280.89      293.59     13.09 o
   2  17   0     6442.43     6458.73    102.84 o
   3  17   0      357.79      296.70     19.07 o
   4  17   0     1877.49     1877.16     41.62 o
   5  17   0       25.55       41.84     12.13 o
   6  17   0     3172.65     3326.01     95.38 o
   0  18   0      672.47      652.14     26.85 o
   1  18   0      215.36      245.41     12.66 o
   2  18   0      670.47      644.64     21.82 o
   3  18   0      256.55      246.65     18.61 o
   4  18   0      641.22      664.14     23.97 o
   5  18   0        0.89       -0.28     11.71 o
   1  19   0     2530.11     2439.68     43.54 o
   2  19   0        3.02        7.72     10.43 o
   3  19   0     1663.09     1560.16     44.54 o
   4  19   0       30.73       14.86     12.10 o
   5  19   0      544.01      594.89     26.07 o
   0  20   0      386.07      339.50     21.48 o
   1  20   0      711.12      636.71     20.80 o
   2  20   0      327.21      323.75     18.31 o
   3  20   0      965.97     1042.68     36.35 o
   4  20   0      144.19      152.79     14.62 o
   5  20   0      372.27      431.55     39.07 o
   1  21   0       12.25       14.87      9.96 o
   2  21   0       12.25       -4.07     12.11 o
   3  21   0        7.37      -13.51     13.51 o
   4  21   0        0.06       11.35     12.13 o
   0  22   0      109.14      129.89     19.12 o
   1  22   0     1655.86     1682.17     41.56 o
   2  22   0        0.19      -16.01     16.01 o
   3  22   0     1631.73     1710.06     50.15 o
   1  23   0      500.74      513.36     24.02 o
   2  23   0      289.25      399.03     25.83 o
   0  24   0     1844.80     2242.06    137.33 o
  -9   1   1     1465.22     1432.90     38.51 o
  -8   1   1      741.81      713.06     26.36 o
  -7   1   1      306.77      309.15     15.32 o
  -6   1   1      897.12      920.41     22.88 o
  -5   1   1     6848.29     6851.72     94.65 o
  -4   1   1     4609.75     4726.56     73.06 o
  -3   1   1     2478.61     2559.10     61.76 o
  -2   1   1     4092.86     4235.60     77.32 o
  -1   1   1     3463.68     3527.96     49.03 o
   0   1   1      785.18      752.18     11.30 o
   1   1   1    12485.55    12893.43    133.36 o
   2   1   1      833.80     1005.67     14.66 o
   3   1   1     1190.15     1188.40     18.87 o
   4   1   1      254.95      305.48      8.59 o
   5   1   1      930.50      881.12     29.12 o
   6   1   1     2801.33     2795.82     70.60 o
   7   1   1       30.03       19.86     14.51 o
   8   1   1        0.36       -5.98     11.28 o
  -9   2   1      321.85      360.29     20.47 o
  -8   2   1      329.43      358.55     18.37 o
  -7   2   1     2181.80     2220.43     56.87 o
  -6   2   1       28.92       12.67      6.59 o
  -5   2   1     4538.13     4837.66     68.06 o
  -4   2   1      948.38     1050.67     16.75 o
  -3   2   1     1034.77      997.15     18.80 o
  -2   2   1      875.62      844.91     15.67 o
  -1   2   1    30775.73    31258.46    327.14 o
   0   2   1      166.82      150.51      3.84 o
   1   2   1     2683.68     2941.99     35.21 o
   2   2   1     3510.96     3394.78     39.48 o
   3   2   1     9152.72     9580.23    131.85 o
   4   2   1     3583.64     3615.34     52.19 o
   5   2   1      779.82      791.59     23.44 o
   6   2   1      333.74      318.76     17.21 o
   7   2   1       47.25       47.13     14.26 o
   8   2   1      479.25      496.39     21.94 o
  -9   3   1      204.41      192.96     16.63 o
  -8   3   1       12.91        7.25     10.19 o
  -7   3   1      105.40      109.25      9.62 o
  -6   3   1     2889.77     2914.62     64.92 o
  -5   3   1      726.67      833.67     15.50 o
  -4   3   1     3018.64     2969.61     44.51 o
  -3   3   1      683.38      828.82     11.72 o
  -2   3   1    13042.11    13607.68    162.06 o
  -1   3   1    18123.50    18839.77    201.57 o
   0   3   1    12808.77    12566.66    275.91 o
   1   3   1        1.18        6.36      3.12 o
   2   3   1     1245.68     1437.60     17.92 o
   3   3   1     5212.27     5456.54     76.45 o
   4   3   1     4153.32     4239.25     63.84 o
   5   3   1       13.84        9.20     10.33 o
   6   3   1       16.42       16.39      8.62 o
   7   3   1     2186.84     2091.13     51.22 o
   8   3   1      279.97      269.98     23.08 o
  -9   4   1        5.38       -6.33     13.75 o
  -8   4   1     1297.09     1389.64     41.49 o
  -7   4   1      227.31      245.12     14.38 o
  -6   4   1       10.25        1.45      7.76 o
  -5   4   1       84.10       87.61      5.58 o
  -4   4   1    23013.23    23479.07    290.31 o
  -3   4   1      573.35      453.69      8.96 o
  -2   4   1      675.83      753.13     10.65 o
  -1   4   1        3.92       12.91      3.03 o
   0   4   1    25286.48    25619.86    328.22 o
   1   4   1    14161.66    14467.29    195.44 o
   2   4   1      777.61      606.81      9.97 o
   3   4   1      116.22      110.53      5.66 o
   4   4   1      894.74      787.29     16.70 o
   5   4   1     5117.77     5016.66     96.09 o
   6   4   1     3675.66     3586.59     80.75 o
   7   4   1      269.41      241.20     17.27 o
   8   4   1       72.19       81.43     25.90 o
  -9   5   1      193.68      207.60     17.64 o
  -8   5   1        0.06       -4.61     10.20 o
  -7   5   1      709.42      709.41     26.25 o
  -6   5   1      483.15      531.78     19.76 o
  -5   5   1       18.02       21.30      6.38 o
  -4   5   1      359.39      411.68     10.96 o
  -3   5   1       31.64       15.55      3.70 o
  -2   5   1     3935.58     4072.13     50.37 o
  -1   5   1      123.50       69.55      4.10 o
   0   5   1     2301.86     2097.61     27.15 o
   1   5   1     9983.11    10391.77    145.92 o
   2   5   1     1484.79     1686.12     22.69 o
   3   5   1     1336.27     1299.01     21.65 o
   4   5   1     2605.26     2794.05     48.48 o
   5   5   1       30.53       52.99      9.90 o
   6   5   1      927.79      894.90     28.34 o
   7   5   1        2.89        6.88     11.42 o
   8   5   1      256.65      238.78     19.03 o
  -8   6   1     1171.28     1132.77     34.72 o
  -7   6   1     5321.09     5237.55    114.22 o
  -6   6   1      182.79      180.24     13.68 o
  -5   6   1      886.89      882.49     30.81 o
  -4   6   1     5492.28     5453.12     76.68 o
  -3   6   1     4031.54     3990.39     54.09 o
  -2   6   1      250.14      371.10     11.19 o
  -1   6   1      137.13      156.50      6.23 o
   0   6   1     3620.23     3848.10     51.53 o
   1   6   1      201.34      180.28      6.33 o
   2   6   1      366.75      387.03      8.91 o
   3   6   1       86.70       62.25      4.39 o
   4   6   1     1011.93     1033.04     26.58 o
   5   6   1     1753.42     1776.33     44.53 o
   6   6   1      404.00      423.92     20.01 o
   7   6   1     1512.16     1577.43     43.51 o
   8   6   1      344.28      352.87     22.84 o
  -8   7   1       91.98       98.42     13.87 o
  -7   7   1      582.86      604.00     24.03 o
  -6   7   1     4100.81     4092.23     90.63 o
  -5   7   1       17.01       21.60      8.29 o
  -4   7   1      245.11      261.48     14.43 o
  -3   7   1     1643.10     1708.29     22.78 o
  -2   7   1     2004.02     1970.19     26.42 o
  -1   7   1      458.07      389.34      8.50 o
   0   7   1     4597.99     4743.95     58.41 o
   1   7   1     1720.39     1811.94     25.76 o
   2   7   1      131.94      114.26      5.43 o
   3   7   1     1444.82     1355.53     20.16 o
   4   7   1     1818.57     1861.13     38.19 o
   5   7   1      753.34      847.78     27.36 o
   6   7   1      156.12      145.55     14.47 o
   7   7   1      523.03      576.70     25.17 o
   8   7   1      813.63      749.02     32.50 o
  -8   8   1      243.66      242.95     17.82 o
  -7   8   1     3105.10     3002.62     71.03 o
  -6   8   1      159.97      184.42     16.67 o
  -5   8   1     4978.96     4959.15     98.74 o
  -4   8   1       58.07       99.86      7.99 o
  -3   8   1     1933.65     2012.61     25.63 o
  -2   8   1     4116.82     4105.18     49.78 o
  -1   8   1    12489.04    12516.49    149.86 o
   0   8   1       40.76       15.27      4.21 o
   1   8   1        0.27        5.49      4.16 o
   2   8   1     2647.47     2785.65     41.63 o
   3   8   1     5558.12     5547.85     72.15 o
   4   8   1     1920.48     1945.96     34.36 o
   5   8   1     1239.28     1262.06     35.95 o
   6   8   1      443.38      427.24     26.16 o
   7   8   1      547.87      572.22     25.78 o
   8   8   1     1055.21     1086.02     40.32 o
  -8   9   1        4.55        8.40     12.34 o
  -7   9   1     2542.43     2460.45     61.24 o
  -6   9   1        3.95        4.06     10.21 o
  -5   9   1      548.63      574.05     20.98 o
  -4   9   1     1234.26     1221.92     22.69 o
  -3   9   1     8500.37     8141.59    104.59 o
  -2   9   1       52.06       24.94      4.68 o
  -1   9   1     2319.99     2403.78     33.67 o
   0   9   1     2856.10     2583.76     41.25 o
   1   9   1     9034.04     8778.43    111.43 o
   2   9   1     1601.85     1539.85     24.46 o
   3   9   1      769.08      785.19     13.92 o
   4   9   1     1352.36     1285.44     29.59 o
   5   9   1      815.10      778.97     27.54 o
   6   9   1     1340.48     1339.23     39.31 o
   7   9   1      373.17      409.41     33.00 o
   8   9   1        6.74       -0.94     13.93 o
  -8  10   1      541.85      609.96     27.86 o
  -7  10   1      625.27      568.20     29.22 o
  -6  10   1      618.69      603.57     25.28 o
  -5  10   1     2526.72     2643.81     58.23 o
  -4  10   1     2061.68     2157.53     36.42 o
  -3  10   1      775.62      845.07     16.12 o
  -2  10   1      350.26      270.80      8.70 o
  -1  10   1     1710.26     1741.89     27.37 o
   0  10   1    11034.39    10981.10    151.33 o
   1  10   1     6789.34     7069.91     91.00 o
   2  10   1    16141.98    16208.00    211.44 o
   3  10   1     1485.66     1528.18     23.95 o
   4  10   1        4.45       -2.96      7.81 o
   5  10   1      619.20      672.83     24.23 o
   6  10   1     1404.87     1413.89     66.21 o
   7  10   1       20.19        0.06     13.58 o
  -8  11   1        2.59        1.89     13.19 o
  -7  11   1      108.80      118.75     15.27 o
  -6  11   1     1902.45     1890.63     51.69 o
  -5  11   1      414.10      460.93     22.95 o
  -4  11   1       13.65       21.95      8.16 o
  -3  11   1      894.40      791.01     16.49 o
  -2  11   1     1513.35     1438.28     23.29 o
  -1  11   1     8080.21     8148.87    108.84 o
   0  11   1      905.82      869.42     16.54 o
   1  11   1      124.73       73.87      6.28 o
   2  11   1     3072.24     3059.86     44.75 o
   3  11   1     1912.21     2059.26     31.00 o
   4  11   1       72.42       85.00     10.21 o
   5  11   1       19.04        4.09     10.23 o
   6  11   1       68.14       54.39     13.74 o
   7  11   1      200.28      187.01     19.91 o
  -8  12   1      144.13      125.00     18.72 o
  -7  12   1      126.79      144.94     16.97 o
  -6  12   1       26.19       21.46     12.59 o
  -5  12   1       97.08      117.31     13.15 o
  -4  12   1      513.02      486.82     17.68 o
  -3  12   1      532.81      482.25     14.84 o
  -2  12   1      116.52      138.64      7.80 o
  -1  12   1        1.39       -0.70      5.03 o
   0  12   1     2162.38     2240.30     33.50 o
   1  12   1        1.20       -5.35      5.35 o
   2  12   1     1711.03     1810.25     31.06 o
   3  12   1        7.93       22.77      6.08 o
   4  12   1        3.49        6.64      8.81 o
   5  12   1        0.07        0.52     10.47 o
   6  12   1      282.20      255.71     19.54 o
   7  12   1       37.73       74.24     19.25 o
  -7  13   1       24.54       25.66     15.59 o
  -6  13   1     1040.60     1073.32     36.44 o
  -5  13   1      626.17      558.98     23.88 o
  -4  13   1      973.77     1046.48     28.65 o
  -3  13   1     1855.99     2032.78     39.78 o
  -2  13   1     2778.14     2695.28     39.41 o
  -1  13   1     3428.56     3154.07     55.15 o
   0  13   1      556.05      537.44     13.80 o
   1  13   1      125.56      173.51      8.53 o
   2  13   1     5678.63     5783.67     80.44 o
   3  13   1     2162.14     2289.70     43.08 o
   4  13   1     2804.93     2769.38     52.91 o
   5  13   1      695.05      807.60     29.92 o
   6  13   1      396.03      386.84     26.17 o
   7  13   1      468.82      504.80     30.71 o
  -7  14   1       43.02       45.33     15.32 o
  -6  14   1        5.39      -12.61     12.61 o
  -5  14   1     1224.73     1325.42     38.32 o
  -4  14   1      498.35      512.40     18.12 o
  -3  14   1      347.16      331.57     15.46 o
  -2  14   1      691.58      668.74     16.05 o
  -1  14   1     1742.00     1694.97     27.85 o
   0  14   1     2337.88     2352.60     38.10 o
   1  14   1     1717.60     1751.50     28.64 o
   2  14   1     3544.67     3648.92     56.07 o
   3  14   1     1022.99     1108.04     26.17 o
   4  14   1      189.61      234.95     13.18 o
   5  14   1      442.21      454.28     19.19 o
   6  14   1     1818.37     1641.82     54.96 o
   7  14   1      731.54      688.20     36.65 o
  -7  15   1     1247.86     1138.65     50.07 o
  -6  15   1      352.82      400.96     24.73 o
  -5  15   1      595.20      573.98     21.95 o
  -4  15   1       73.57       62.85      9.66 o
  -3  15   1     5284.29     5209.87     91.88 o
  -2  15   1      394.69      392.33     13.04 o
  -1  15   1      321.98      353.46     12.34 o
   0  15   1      839.46      840.37     18.41 o
   1  15   1     1832.87     1718.82     28.76 o
   2  15   1     1217.10     1201.25     26.12 o
   3  15   1      826.98      858.46     24.71 o
   4  15   1      774.46      740.73     23.03 o
   5  15   1      657.29      654.33     23.82 o
   6  15   1      889.94      883.28     53.97 o
  -6  16   1      357.13      347.50     34.31 o
  -5  16   1      733.05      716.05     25.50 o
  -4  16   1       28.56       19.38      9.54 o
  -3  16   1      877.14      898.23     26.22 o
  -2  16   1     1131.10     1063.56     23.58 o
  -1  16   1     1695.09     1740.92     29.58 o
   0  16   1     3069.76     3084.26     47.62 o
   1  16   1       99.02       92.95      9.29 o
   2  16   1     2763.76     2696.50     47.31 o
   3  16   1     3856.44     3873.27     72.46 o
   4  16   1     1595.62     1707.87     38.23 o
   5  16   1      474.40      453.21     20.76 o
   6  16   1        1.12       12.89     16.70 o
  -6  17   1       24.94       15.99     14.90 o
  -5  17   1       22.91       12.35     11.20 o
  -4  17   1      573.79      578.05     21.47 o
  -3  17   1      155.63      157.56     15.48 o
  -2  17   1        0.47       -5.52      7.96 o
  -1  17   1      304.57      242.82     11.56 o
   0  17   1      593.23      555.26     16.32 o
   1  17   1      213.99      236.11     11.29 o
   2  17   1      140.75      198.45     12.58 o
   3  17   1       61.19       46.87     11.96 o
   4  17   1        6.88       -9.56      9.56 o
   5  17   1       40.20       40.81     12.86 o
   6  17   1        6.07       -4.46     16.92 o
  -6  18   1        1.07        9.09     15.89 o
  -5  18   1      547.64      583.41     33.20 o
  -4  18   1      672.77      751.72     25.32 o
  -3  18   1      468.91      480.21     23.99 o
  -2  18   1      305.02      251.47     14.86 o
  -1  18   1       68.25       77.46      9.01 o
   0  18   1     1373.37     1376.33     26.98 o
   1  18   1     1269.04     1340.91     25.80 o
   2  18   1      321.72      340.79     19.18 o
   3  18   1      180.63      152.41     16.20 o
   4  18   1      300.20      264.47     16.14 o
   5  18   1      114.39       96.21     15.41 o
  -5  19   1      460.40      430.81     22.59 o
  -4  19   1      161.87      177.09     14.60 o
  -3  19   1     1631.97     1627.03     50.62 o
  -2  19   1       49.46       53.23     11.78 o
  -1  19   1      127.57      183.94     12.41 o
   0  19   1      310.76      347.38     15.32 o
   1  19   1     1085.84      994.70     24.52 o
   2  19   1      189.66      186.37     16.75 o
   3  19   1      517.01      504.44     28.99 o
   4  19   1      271.67      275.76     17.03 o
   5  19   1       15.97       14.57     13.98 o
  -5  20   1        4.46       -1.07     12.70 o
  -4  20   1     1191.78     1128.00     32.70 o
  -3  20   1       45.03       44.41     14.08 o
  -2  20   1     2337.86     2379.25     51.03 o
  -1  20   1      142.29      126.05     11.79 o
   0  20   1      580.75      580.31     18.95 o
   1  20   1      390.73      408.86     18.01 o
   2  20   1       52.27       44.03     13.44 o
   3  20   1        1.75       -0.61     13.21 o
   4  20   1       97.22      101.30     14.50 o
  -4  21   1       71.51      100.27     13.86 o
  -3  21   1       50.24       33.25     22.42 o
  -2  21   1     2451.94     2538.01     54.43 o
  -1  21   1      308.52      383.94     17.22 o
   0  21   1      852.09      808.40     22.95 o
   1  21   1        0.62       -9.36      9.78 o
   2  21   1      751.74      738.73     32.20 o
   3  21   1      192.64      187.87     17.50 o
   4  21   1      997.07     1059.95     39.67 o
  -3  22   1       24.77       -5.58     14.23 o
  -2  22   1       33.99       33.98     13.54 o
  -1  22   1      936.43      926.44     34.18 o
   0  22   1      180.88      165.25     14.14 o
   1  22   1        4.22        1.27     11.96 o
   2  22   1      123.19       77.01     16.87 o
   3  22   1      398.19      422.00     23.89 o
  -2  23   1      239.37      240.54     19.37 o
  -1  23   1      581.72      572.28     26.04 o
   0  23   1       21.24       31.94     11.86 o
   1  23   1      205.10      250.69     18.60 o
   2  23   1      784.71      870.71     38.01 o
  -9   0   2        4.24       45.63     22.15 o
  -8   0   2     1248.22     1313.03     52.46 o
  -7   0   2      250.89      276.54     18.17 o
  -6   0   2     5598.05     5423.94    113.95 o
  -5   0   2      267.03      383.05     30.51 o
  -4   0   2      229.07      154.02     13.46 o
  -3   0   2    22091.23    21272.75    533.19 o
  -2   0   2     2834.39     2801.23     74.33 o
  -1   0   2    10183.63     9890.95    146.89 o
   0   0   2       13.81       12.77      4.07 o
   1   0   2    42423.75    41988.48    895.41 o
   2   0   2     5031.30     4668.03     81.85 o
   3   0   2    28163.89    29172.58    737.38 o
   4   0   2      796.21      864.95     27.34 o
   5   0   2        7.59        1.05     13.11 o
   6   0   2      676.03      722.83     38.22 o
   7   0   2     6474.97     6459.58    219.59 o
   8   0   2        1.41        1.32     17.38 o
  -9   1   2        7.80       22.76     14.88 o
  -8   1   2     1046.20     1022.20     30.78 o
  -7   1   2       25.62       11.95      7.25 o
  -6   1   2      266.47      247.69      7.68 o
  -5   1   2     4809.25     4965.76     95.73 o
  -4   1   2     1830.53     1692.95     36.09 o
  -3   1   2      229.17      222.77      9.47 o
  -2   1   2     3206.32     3529.98     65.24 o
  -1   1   2    29423.28    28767.11    284.27 o
   0   1   2      411.99      405.54      8.33 o
   1   1   2     1090.38     1176.44     17.60 o
   2   1   2     4856.27     5038.42     62.16 o
   3   1   2     1254.95     1286.54     26.31 o
   4   1   2       62.54       94.14      7.09 o
   5   1   2     3685.54     3538.58     87.05 o
   6   1   2      875.69      877.44     36.06 o
   7   1   2      201.65      177.84     16.54 o
   8   1   2        2.77       -0.75     10.91 o
  -9   2   2      280.13      302.54     20.45 o
  -8   2   2     1260.97     1221.35     35.37 o
  -7   2   2      132.53      130.96      9.74 o
  -6   2   2     1293.37     1370.92     30.71 o
  -5   2   2     1477.77     1436.59     29.00 o
  -4   2   2     1634.60     1705.47     29.93 o
  -3   2   2     1390.12     1504.52     23.45 o
  -2   2   2     1179.13     1234.79     17.49 o
  -1   2   2    12447.87    12867.73    133.80 o
   0   2   2    23097.95    24358.53    312.84 o
   1   2   2    14825.04    15378.46    184.75 o
   2   2   2     1211.14     1100.94     15.10 o
   3   2   2      590.40      515.89     12.38 o
   4   2   2     9232.93     9772.68    176.26 o
   5   2   2      199.90      188.86     19.37 o
   6   2   2       59.90       32.72     12.66 o
   7   2   2       36.96       28.04     11.04 o
   8   2   2     1796.41     1773.34     47.48 o
  -9   3   2      189.53      171.25     17.26 o
  -8   3   2      392.93      361.49     17.49 o
  -7   3   2      606.97      597.95     17.97 o
  -6   3   2     2309.47     2318.62     39.29 o
  -5   3   2       84.56       74.56      4.30 o
  -4   3   2      526.38      583.25     14.49 o
  -3   3   2     1492.16     1584.13     22.32 o
  -2   3   2      679.32      738.13     10.73 o
  -1   3   2     1623.06     1553.02     18.75 o
   0   3   2       18.31       14.51      3.28 o
   1   3   2      102.93       95.22      4.42 o
   2   3   2    12528.20    13101.58    157.96 o
   3   3   2      816.89      988.56     16.68 o
   4   3   2     4343.24     4343.10     69.61 o
   5   3   2     3520.47     3449.90     76.43 o
   6   3   2     2278.05     2251.32     54.20 o
   7   3   2      144.51      145.00     15.76 o
   8   3   2       10.11       12.19     13.19 o
  -9   4   2      307.73      314.73     21.96 o
  -8   4   2       60.12       65.85     10.60 o
  -7   4   2     1616.54     1666.02     41.26 o
  -6   4   2     3348.33     3418.72     59.28 o
  -5   4   2     1914.04     2048.63     29.85 o
  -4   4   2     5594.66     6029.96     76.60 o
  -3   4   2     2799.57     2836.64     37.25 o
  -2   4   2     1319.29     1299.67     17.07 o
  -1   4   2    23615.01    23375.97    291.17 o
   0   4   2     1999.29     1932.63     28.24 o
   1   4   2     5028.92     5106.06     68.03 o
   2   4   2     3240.00     3504.32     44.23 o
   3   4   2      485.36      490.01     10.51 o
   4   4   2      958.69      880.04     23.78 o
   5   4   2      794.64      825.77     22.88 o
   6   4   2      144.71      145.34     14.66 o
   7   4   2       19.61       17.22     12.08 o
   8   4   2      757.07      753.04     33.04 o
  -9   5   2      399.05      421.66     25.64 o
  -8   5   2     3306.23     3227.21     74.24 o
  -7   5   2     2927.40     2977.16     67.72 o
  -6   5   2      948.87      940.00     23.34 o
  -5   5   2     1766.32     1830.38     26.54 o
  -4   5   2     1679.77     1690.44     24.28 o
  -3   5   2     9755.55    10138.23    126.79 o
  -2   5   2      317.58      234.76      6.03 o
  -1   5   2      514.82      476.20      9.00 o
   0   5   2     6182.21     6103.53     79.74 o
   1   5   2     4558.43     4449.05     55.27 o
   2   5   2    34037.88    33985.04    421.93 o
   3   5   2      826.34      830.98     13.70 o
   4   5   2     2090.39     2168.12     42.30 o
   5   5   2      423.78      470.72     20.14 o
   6   5   2     1891.97     1857.80     52.97 o
   7   5   2      202.32      175.26     17.07 o
   8   5   2      284.40      292.07     22.02 o
  -9   6   2     1489.38     1610.15     55.10 o
  -8   6   2      820.51      791.77     27.32 o
  -7   6   2      232.29      271.61     15.48 o
  -6   6   2      371.17      388.89     18.74 o
  -5   6   2     2107.95     2147.36     33.68 o
  -4   6   2     1159.29     1357.72     22.48 o
  -3   6   2     3235.66     3141.03     41.53 o
  -2   6   2     4998.24     4775.59     58.69 o
  -1   6   2     4343.19     4531.74     56.11 o
   0   6   2     7120.72     7053.60     96.20 o
   1   6   2     6857.26     6639.35     87.91 o
   2   6   2      417.93      516.30     10.59 o
   3   6   2      212.38      274.44      7.12 o
   4   6   2     3532.84     3675.90     62.93 o
   5   6   2      369.25      368.19     18.16 o
   6   6   2      264.97      240.20     16.55 o
   7   6   2     2110.31     1967.56     57.45 o
   8   6   2      434.08      434.38     26.18 o
  -9   7   2      108.56      115.36     22.04 o
  -8   7   2      372.98      374.15     27.49 o
  -7   7   2        2.45        5.65      9.77 o
  -6   7   2     1724.64     1728.20     43.71 o
  -5   7   2     3583.24     3642.70     56.37 o
  -4   7   2     5218.85     5291.40     78.57 o
  -3   7   2     3325.10     3225.12     41.34 o
  -2   7   2     3387.12     3368.88     41.08 o
  -1   7   2     1767.75     1519.01     20.59 o
   0   7   2     7865.66     7784.97     98.44 o
   1   7   2     4829.16     4376.99     62.46 o
   2   7   2        4.24        9.28      3.58 o
   3   7   2      458.91      327.91      8.29 o
   4   7   2       74.68       71.18      6.47 o
   5   7   2     1772.41     1817.80     46.66 o
   6   7   2        1.60       -7.84     10.64 o
   7   7   2        4.89       -6.57     18.16 o
   8   7   2       36.39       58.18     17.67 o
  -8   8   2      959.69      988.00     32.38 o
  -7   8   2      370.76      328.28     18.09 o
  -6   8   2      289.30      255.03     15.51 o
  -5   8   2      157.34      136.48      9.11 o
  -4   8   2     1965.40     1803.99     31.21 o
  -3   8   2     3326.36     3139.18     42.21 o
  -2   8   2     1903.70     1839.01     24.33 o
  -1   8   2     1700.19     1585.50     21.73 o
   0   8   2     1580.06     1372.15     23.73 o
   1   8   2    11764.27    11078.10    170.79 o
   2   8   2       81.31       61.40      5.11 o
   3   8   2      671.03      647.85     12.38 o
   4   8   2      516.16      510.87     13.74 o
   5   8   2      347.83      320.45     21.07 o
   6   8   2        0.90       19.14     11.72 o
   7   8   2      870.43      890.56     36.32 o
   8   8   2      116.29      111.91     17.91 o
  -8   9   2        1.72        2.12     11.50 o
  -7   9   2       19.12       26.99     13.95 o
  -6   9   2     2369.88     2348.04     57.61 o
  -5   9   2      966.16     1019.06     22.96 o
  -4   9   2     1451.57     1465.28     23.44 o
  -3   9   2     1501.32     1745.82     25.94 o
  -2   9   2       22.74       18.51      4.07 o
  -1   9   2     1579.29     1695.49     24.12 o
   0   9   2      108.06      120.39      6.91 o
   1   9   2      967.52     1013.26     17.35 o
   2   9   2     2210.13     2386.05     34.29 o
   3   9   2      495.20      478.47     11.67 o
   4   9   2      116.32      113.11     10.04 o
   5   9   2     2849.20     2846.46     68.06 o
   6   9   2      633.43      656.90     27.44 o
   7   9   2       36.02       25.19     14.84 o
  -8  10   2      468.18      476.39     24.08 o
  -7  10   2     1744.40     1669.73     46.14 o
  -6  10   2      427.93      477.06     22.28 o
  -5  10   2       50.78       27.32      9.15 o
  -4  10   2     1202.80     1253.88     21.54 o
  -3  10   2     3279.26     3265.78     43.29 o
  -2  10   2     1531.92     1473.38     21.12 o
  -1  10   2     1948.54     1952.74     27.50 o
   0  10   2      245.31      205.53      7.36 o
   1  10   2      143.78      221.82      8.26 o
   2  10   2      821.70      805.38     15.87 o
   3  10   2     5719.71     5767.18     79.33 o
   4  10   2        6.64        4.00      8.13 o
   5  10   2     1653.15     1652.84     45.35 o
   6  10   2      847.85      763.56     33.20 o
   7  10   2     2944.22     2831.60     79.88 o
  -8  11   2      165.37      163.64     18.10 o
  -7  11   2      396.91      374.02     21.90 o
  -6  11   2      506.91      503.32     23.76 o
  -5  11   2       38.69       31.83     11.39 o
  -4  11   2     1011.97     1006.86     24.68 o
  -3  11   2     1091.74     1062.32     18.67 o
  -2  11   2     3482.49     3449.10     43.82 o
  -1  11   2     4323.90     4290.39     53.38 o
   0  11   2     1904.98     1751.89     30.26 o
   1  11   2      248.13      229.07      8.78 o
   2  11   2     3105.49     3159.90     46.28 o
   3  11   2      882.02      941.78     18.62 o
   4  11   2      744.83      682.42     22.11 o
   5  11   2     1517.68     1467.51     42.41 o
   6  11   2      656.20      644.59     32.06 o
   7  11   2        0.66       11.62     14.74 o
  -8  12   2        3.69       -2.03     13.27 o
  -7  12   2      139.19      132.66     15.66 o
  -6  12   2     1423.72     1414.00     51.31 o
  -5  12   2     1155.02     1258.00     32.93 o
  -4  12   2     3177.33     3308.17     60.69 o
  -3  12   2       98.46       78.62      7.99 o
  -2  12   2     3348.50     3510.81     46.63 o
  -1  12   2     2452.63     2457.46     35.88 o
   0  12   2     8675.58     8022.41    107.04 o
   1  12   2     3093.99     3307.41     48.32 o
   2  12   2      217.57      268.71     10.83 o
   3  12   2      914.78      916.76     19.79 o
   4  12   2     4678.13     4694.65     89.56 o
   5  12   2      284.85      269.63     17.69 o
   6  12   2     1477.43     1412.71     48.52 o
   7  12   2      322.78      316.60     47.13 o
  -8  13   2      327.79      329.97     39.06 o
  -7  13   2     1344.48     1437.62     47.85 o
  -6  13   2      122.55      130.87     15.95 o
  -5  13   2        1.40        2.43     10.11 o
  -4  13   2        7.82        7.87      8.45 o
  -3  13   2      100.32      128.05      9.48 o
  -2  13   2     2956.63     3078.76     42.00 o
  -1  13   2       16.52        1.69      5.56 o
   0  13   2     1006.62     1010.35     19.49 o
   1  13   2      126.47      109.14      7.83 o
   2  13   2     2618.09     2648.36     40.89 o
   3  13   2      109.22       96.93      8.86 o
   4  13   2     2215.80     2329.79     46.13 o
   5  13   2       31.09       23.61     12.28 o
   6  13   2     1664.54     1697.95     62.02 o
   7  13   2        6.13        8.52     16.52 o
  -7  14   2      125.92      137.86     17.42 o
  -6  14   2      241.15      168.44     17.72 o
  -5  14   2       84.19       90.92     13.74 o
  -4  14   2     2167.44     2139.62     40.83 o
  -3  14   2      121.31      123.33     10.40 o
  -2  14   2      114.25      128.75      9.92 o
  -1  14   2      747.91      690.00     16.34 o
   0  14   2     2425.74     2340.94     35.93 o
   1  14   2     1644.84     1534.88     26.18 o
   2  14   2      270.99      294.15     11.74 o
   3  14   2     3044.85     2947.18     52.32 o
   4  14   2       17.52        6.25     12.64 o
   5  14   2      506.28      448.35     22.52 o
   6  14   2      125.50      141.86     32.35 o
  -7  15   2      619.82      638.31     31.15 o
  -6  15   2      145.81      192.34     19.20 o
  -5  15   2      456.93      486.50     27.04 o
  -4  15   2       77.81       55.61     12.56 o
  -3  15   2     3421.22     3237.59     61.06 o
  -2  15   2     2464.77     2361.48     36.54 o
  -1  15   2       10.40       -1.11      6.68 o
   0  15   2       34.98       23.00      7.08 o
   1  15   2      921.47      860.49     18.73 o
   2  15   2     1938.68     1810.92     34.55 o
   3  15   2        5.56       -4.00      8.56 o
   4  15   2        8.63       24.34      9.25 o
   5  15   2      637.00      699.73     27.25 o
   6  15   2     1495.78     1421.93     52.03 o
  -7  16   2      469.96      493.05     40.14 o
  -6  16   2      334.87      319.18     23.23 o
  -5  16   2       12.58       20.03     10.66 o
  -4  16   2      132.00       93.76     11.68 o
  -3  16   2      997.14      951.51     26.90 o
  -2  16   2      924.63     1004.69     25.98 o
  -1  16   2       23.96       32.77      8.03 o
   0  16   2       19.07        0.62      6.61 o
   1  16   2      794.52      828.10     18.67 o
   2  16   2       74.19       87.27     10.14 o
   3  16   2      223.05      190.59     14.06 o
   4  16   2      201.17      185.32     15.46 o
   5  16   2      911.67      920.03     44.86 o
   6  16   2      297.46      266.85     36.32 o
  -6  17   2      180.93      213.63     30.31 o
  -5  17   2     1952.40     2070.10     48.60 o
  -4  17   2     2088.69     2133.54     45.90 o
  -3  17   2        1.31       -9.69      9.69 o
  -2  17   2       73.77       55.66      9.28 o
  -1  17   2     2687.41     2622.85     40.88 o
   0  17   2      717.45      739.46     18.80 o
   1  17   2     3626.83     3739.62     56.70 o
   2  17   2       61.14       38.53      9.95 o
   3  17   2     2330.61     2361.26     60.55 o
   4  17   2     1439.13     1422.49     34.93 o
   5  17   2     3622.12     3484.35     79.33 o
  -6  18   2      541.49      499.92     29.47 o
  -5  18   2      635.73      665.46     29.77 o
  -4  18   2      171.64      162.97     14.96 o
  -3  18   2     1260.22     1198.85     43.84 o
  -2  18   2     3380.94     3368.01     57.77 o
  -1  18   2      120.56      112.18     12.74 o
   0  18   2      673.54      652.50     18.28 o
   1  18   2      394.71      415.32     15.31 o
   2  18   2     1327.76     1356.54     34.02 o
   3  18   2      884.51      860.65     27.74 o
   4  18   2      694.50      687.05     26.29 o
   5  18   2      655.36      667.99     29.51 o
  -5  19   2        0.07        5.76     12.35 o
  -4  19   2       45.89       32.25     12.17 o
  -3  19   2      436.67      450.83     22.35 o
  -2  19   2     1613.65     1764.62     39.27 o
  -1  19   2       21.90       22.99      8.90 o
   0  19   2     1060.74     1061.38     23.40 o
   1  19   2       50.97       62.84      9.59 o
   2  19   2     1750.83     1811.15     41.52 o
   3  19   2      778.03      670.89     25.39 o
   4  19   2      540.34      457.90     22.15 o
   5  19   2       27.04       43.86     35.44 o
  -5  20   2      296.04      336.54     21.44 o
  -4  20   2     2139.05     2023.23     49.93 o
  -3  20   2      109.83      101.05     17.18 o
  -2  20   2      102.33       75.23     12.15 o
  -1  20   2     1236.50     1392.54     30.36 o
   0  20   2      814.28      934.73     22.83 o
   1  20   2       37.43       20.27      9.08 o
   2  20   2       93.61       97.03     14.74 o
   3  20   2        3.88      -12.04     12.89 o
   4  20   2      119.82      124.09     15.24 o
  -4  21   2       93.91       92.84     15.14 o
  -3  21   2       53.55       48.45     18.13 o
  -2  21   2      745.54      753.28     27.12 o
  -1  21   2        1.91       -0.26      9.24 o
   0  21   2      424.00      514.13     18.31 o
   1  21   2      515.65      504.37     22.80 o
   2  21   2       99.44       83.50     16.30 o
   3  21   2        0.61       -7.94     12.43 o
  -3  22   2        0.70       -2.46     14.09 o
  -2  22   2        5.07       10.03     13.10 o
  -1  22   2      287.07      308.34     19.40 o
   0  22   2     1923.28     1933.61     43.17 o
   1  22   2        0.58       -5.55     11.76 o
   2  22   2      174.37      184.44     19.57 o
   3  22   2       76.15       71.97     22.06 o
  -2  23   2       17.01       11.80     13.73 o
  -1  23   2     1470.51     1462.29     50.41 o
   0  23   2       46.34       27.81     11.63 o
   1  23   2        5.12       -2.98     12.16 o
  -9   1   3      191.33      191.80     25.25 o
  -8   1   3      759.01      773.06     23.86 o
  -7   1   3      895.59      875.72     20.95 o
  -6   1   3     3435.18     3538.63     91.51 o
  -5   1   3     3035.42     3196.75     63.55 o
  -4   1   3     2639.83     2740.93     54.08 o
  -3   1   3     4960.11     5113.47     94.26 o
  -2   1   3    39498.97    40802.36    497.34 o
  -1   1   3     1336.53     1427.53     17.55 o
   0   1   3     6003.80     6274.32    112.48 o
   1   1   3     1564.20     1568.98     24.31 o
   2   1   3     7177.08     7720.07    102.57 o
   3   1   3     1804.00     1848.07     26.81 o
   4   1   3     2353.25     2296.38     55.75 o
   5   1   3     2320.62     2240.38     60.19 o
   6   1   3     3248.30     3073.94     80.18 o
   7   1   3     1118.93     1055.44     37.75 o
   8   1   3     1481.39     1501.10     43.68 o
  -9   2   3      420.88      448.64     27.87 o
  -8   2   3      966.21     1038.43     28.32 o
  -7   2   3      898.41      886.08     23.57 o
  -6   2   3       11.31       15.59      5.91 o
  -5   2   3      326.42      372.69     26.85 o
  -4   2   3     8944.19     8765.73    159.37 o
  -3   2   3       82.19      102.21      4.28 o
  -2   2   3      612.45      764.71     11.34 o
  -1   2   3       54.47       76.62      3.58 o
   0   2   3    23155.45    24308.04    325.57 o
   1   2   3       56.71       61.39      3.92 o
   2   2   3     3166.30     3060.00     40.95 o
   3   2   3      443.18      422.11     10.46 o
   4   2   3      325.83      309.75     20.97 o
   5   2   3      157.66      147.86     14.02 o
   6   2   3     2626.67     2430.33     66.16 o
   7   2   3      152.97      161.69     15.05 o
   8   2   3        5.31      -13.50     13.50 o
  -9   3   3     2176.10     2151.23     65.12 o
  -8   3   3      520.83      558.72     19.77 o
  -7   3   3     1049.01     1027.25     24.22 o
  -6   3   3      601.53      665.96     19.88 o
  -5   3   3     6149.38     6132.14     99.61 o
  -4   3   3      993.64     1185.88     20.88 o
  -3   3   3    10406.13    10598.95    130.69 o
  -2   3   3     3077.38     3330.86     36.23 o
  -1   3   3        5.69        9.62      3.08 o
   0   3   3      714.54      641.65     13.10 o
   1   3   3     7865.33     7547.40     99.05 o
   2   3   3     1014.28     1075.96     16.67 o
   3   3   3      443.33      464.58      9.32 o
   4   3   3     1718.78     1703.97     35.66 o
   5   3   3      444.46      478.95     20.20 o
   6   3   3     1281.15     1256.37     36.20 o
   7   3   3      133.07      146.89     16.86 o
   8   3   3      177.40      166.18     18.92 o
  -9   4   3        8.03       -0.05     11.74 o
  -8   4   3      316.34      303.32     14.97 o
  -7   4   3     3136.14     3121.61     59.58 o
  -6   4   3     2303.16     2340.75     37.51 o
  -5   4   3     3787.52     3846.78     52.30 o
  -4   4   3      424.33      398.59      8.60 o
  -3   4   3    22281.63    23021.21    272.33 o
  -2   4   3     1471.65     1603.57     19.26 o
  -1   4   3    10287.80    10536.49    126.00 o
   0   4   3     1355.68     1428.70     23.57 o
   1   4   3    17607.83    18451.22    229.90 o
   2   4   3     3760.94     3711.28     51.99 o
   3   4   3    13309.44    13985.71    169.39 o
   4   4   3      397.20      394.80     15.37 o
   5   4   3       10.23       10.94      8.87 o
   6   4   3      433.06      419.29     23.06 o
   7   4   3     2170.00     2169.10     62.32 o
   8   4   3      509.23      544.38     29.23 o
  -9   5   3        1.58       -6.05     12.21 o
  -8   5   3      688.39      705.29     24.01 o
  -7   5   3        9.00        0.95      7.24 o
  -6   5   3       10.29       -0.73      5.78 o
  -5   5   3      259.82      264.48      9.98 o
  -4   5   3     1143.62     1211.36     20.40 o
  -3   5   3     2260.12     2223.14     29.74 o
  -2   5   3     1330.43     1530.27     20.67 o
  -1   5   3     2558.88     2696.27     37.09 o
   0   5   3      371.54      318.83     11.64 o
   1   5   3       31.69       13.95      4.01 o
   2   5   3      611.36      474.04     10.25 o
   3   5   3     1792.87     1885.57     26.01 o
   4   5   3      803.40      786.21     20.87 o
   5   5   3       88.90       86.20     13.05 o
   6   5   3        3.98       -8.47     11.41 o
   7   5   3      244.14      249.75     23.66 o
   8   5   3       11.89       11.03     16.82 o
  -9   6   3      289.30      292.64     20.43 o
  -8   6   3     1456.14     1538.73     40.74 o
  -7   6   3     3076.10     3042.84     59.27 o
  -6   6   3       34.60       44.97      7.51 o
  -5   6   3     3842.23     3982.16     55.15 o
  -4   6   3     6110.45     6392.84     89.04 o
  -3   6   3       19.65       29.77      4.13 o
  -2   6   3     5590.33     5643.33     66.49 o
  -1   6   3    21820.98    22320.20    254.98 o
   0   6   3     6269.53     6149.78     77.90 o
   1   6   3      219.79      194.88      6.49 o
   2   6   3     1005.51      954.23     16.04 o
   3   6   3     5845.05     5877.75     73.50 o
   4   6   3     3294.54     3333.45     76.93 o
   5   6   3     2076.29     1916.39     61.88 o
   6   6   3       21.29       15.71     12.17 o
   7   6   3      214.00      210.43     29.29 o
  -9   7   3      434.90      488.50     26.16 o
  -8   7   3       15.01       19.59     10.44 o
  -7   7   3        5.77        3.93      8.88 o
  -6   7   3     1385.42     1304.97     28.05 o
  -5   7   3     2299.34     2335.60     38.25 o
  -4   7   3     1513.06     1742.94     29.39 o
  -3   7   3     2436.35     2349.82     33.68 o
  -2   7   3     2224.61     2274.16     28.96 o
  -1   7   3      156.94      167.82      5.76 o
   0   7   3     3215.81     3316.89     45.98 o
   1   7   3     9048.23     9204.82    112.43 o
   2   7   3      563.03      628.06     12.63 o
   3   7   3       20.84       20.60      4.51 o
   4   7   3     2870.68     2900.51     51.66 o
   5   7   3     1708.28     1675.66     44.48 o
   6   7   3        9.98       -2.10     12.33 o
   7   7   3        1.23       -5.40     13.28 o
  -9   8   3      110.11      134.78     15.41 o
  -8   8   3     3783.89     3689.92     84.92 o
  -7   8   3       13.06       -0.36      9.61 o
  -6   8   3      185.38      212.69     11.79 o
  -5   8   3      487.11      502.07     15.33 o
  -4   8   3    11071.21    10789.06    155.04 o
  -3   8   3       45.23       34.03      4.37 o
  -2   8   3      136.63      158.55      5.79 o
  -1   8   3     2203.86     2326.25     30.08 o
   0   8   3    12787.23    12828.37    154.36 o
   1   8   3      744.68      752.06     14.02 o
   2   8   3     5207.28     5199.11     65.68 o
   3   8   3       83.88       87.35      5.79 o
   4   8   3     1292.33     1231.19     26.56 o
   5   8   3      676.66      733.08     26.93 o
   6   8   3     5283.60     5110.15    128.47 o
   7   8   3       34.19       46.41     15.58 o
  -8   9   3      365.95      401.71     21.33 o
  -7   9   3       55.03       49.30     12.95 o
  -6   9   3     6897.76     7091.69    118.13 o
  -5   9   3        9.40       24.84      7.45 o
  -4   9   3      124.76      146.27      6.46 o
  -3   9   3      682.10      726.60     13.34 o
  -2   9   3    18480.61    18589.13    214.21 o
  -1   9   3      299.63      286.55      7.95 o
   0   9   3     8186.03     8253.24    101.12 o
   1   9   3      658.52      703.89     18.78 o
   2   9   3    12707.18    12790.81    162.68 o
   3   9   3      388.27      408.13     10.40 o
   4   9   3     3336.39     3469.42     92.35 o
   5   9   3      152.20      114.16     14.10 o
   6   9   3       49.44       39.19     14.51 o
   7   9   3      551.60      631.72     32.48 o
  -8  10   3       44.52       46.55     12.90 o
  -7  10   3      677.97      647.86     26.59 o
  -6  10   3      583.72      568.16     21.13 o
  -5  10   3      979.11     1003.25     23.08 o
  -4  10   3     3989.68     3935.61     55.49 o
  -3  10   3     2125.17     2033.87     28.53 o
  -2  10   3     1366.08     1301.24     23.05 o
  -1  10   3       12.35        8.66      4.37 o
   0  10   3     1038.40     1076.23     17.80 o
   1  10   3     4375.01     4332.94     60.82 o
   2  10   3     1349.80     1342.13     23.38 o
   3  10   3     3730.79     3678.28     54.80 o
   4  10   3       69.62       62.27      9.67 o
   5  10   3      654.01      637.26     30.89 o
   6  10   3      193.97      180.42     19.86 o
   7  10   3      551.27      548.21     43.67 o
  -8  11   3      549.86      550.45     26.29 o
  -7  11   3     2804.48     2592.97     65.07 o
  -6  11   3     1012.70      921.17     43.52 o
  -5  11   3     2614.64     2478.78     48.41 o
  -4  11   3        1.20       -2.41      5.75 o
  -3  11   3    10268.48    10577.77    128.91 o
  -2  11   3     4705.71     4634.35     60.85 o
  -1  11   3     4745.19     4606.97     57.06 o
   0  11   3       35.47       38.29      5.34 o
   1  11   3     5893.20     5752.62     79.31 o
   2  11   3     2669.12     2538.07     37.50 o
   3  11   3       21.22       28.89      6.73 o
   4  11   3       23.86       15.04      9.16 o
   5  11   3     1638.26     1759.65     55.26 o
   6  11   3      700.84      720.83     56.91 o
   7  11   3       68.66       46.85     34.53 o
  -8  12   3      147.90      130.13     16.66 o
  -7  12   3      163.80      162.87     16.73 o
  -6  12   3        0.02       -1.37     14.53 o
  -5  12   3       59.32       44.83     10.05 o
  -4  12   3     1305.97     1194.83     26.75 o
  -3  12   3     1323.87     1196.51     20.53 o
  -2  12   3      267.02      254.06      8.62 o
  -1  12   3       28.66       41.02      5.87 o
   0  12   3        6.03       10.65      5.31 o
   1  12   3     1159.35     1105.38     22.80 o
   2  12   3       14.44        8.86      5.96 o
   3  12   3      529.96      563.58     19.98 o
   4  12   3        4.23       -2.08      7.64 o
   5  12   3      243.75      272.33     22.52 o
   6  12   3        3.37       10.56     14.63 o
   7  12   3      383.78      417.91     28.97 o
  -8  13   3      292.90      307.30     33.68 o
  -7  13   3      141.24      129.36     16.57 o
  -6  13   3       37.38        3.97     11.49 o
  -5  13   3     1032.80     1054.88     29.96 o
  -4  13   3      629.06      690.11     22.06 o
  -3  13   3     2368.75     2411.85     35.61 o
  -2  13   3      200.37      180.61      8.36 o
  -1  13   3     4357.15     4370.35     55.51 o
   0  13   3      127.00       93.78      9.80 o
   1  13   3     6437.15     5833.81     81.53 o
   2  13   3     3310.66     3216.94     47.04 o
   3  13   3     1935.20     2049.56     36.96 o
   4  13   3      268.31      278.93     13.81 o
   5  13   3     4188.01     3958.54    119.47 o
   6  13   3     1300.22     1218.22     46.49 o
  -7  14   3      950.59      947.17     35.57 o
  -6  14   3      544.91      531.06     26.73 o
  -5  14   3      201.89      253.42     13.39 o
  -4  14   3      620.07      632.23     20.21 o
  -3  14   3       10.62       19.76      7.46 o
  -2  14   3     1242.84     1243.51     21.59 o
  -1  14   3     3729.93     3566.85     50.76 o
   0  14   3       51.15       38.15      8.11 o
   1  14   3      544.96      589.11     20.99 o
   2  14   3      102.72      130.56      9.21 o
   3  14   3     6036.78     5915.82     97.77 o
   4  14   3      495.92      485.66     19.83 o
   5  14   3      675.19      687.47     26.37 o
   6  14   3       84.51       89.52     19.24 o
  -7  15   3        1.82       11.13     14.71 o
  -6  15   3     2282.42     2372.14     69.13 o
  -5  15   3      146.49      123.98     11.86 o
  -4  15   3       44.38       49.65      9.83 o
  -3  15   3      313.85      311.58     18.45 o
  -2  15   3     1934.28     1872.00     29.92 o
  -1  15   3        3.44        2.06      6.65 o
   0  15   3     1494.14     1544.80     26.98 o
   1  15   3      830.10      784.38     18.06 o
   2  15   3      976.51     1039.50     23.22 o
   3  15   3      245.78      247.19     14.75 o
   4  15   3     2528.27     2444.77     53.49 o
   5  15   3      295.12      289.74     27.87 o
   6  15   3       23.94       33.70     17.64 o
  -7  16   3       88.83      110.02     18.15 o
  -6  16   3        8.65       -2.19     13.87 o
  -5  16   3      156.17      193.18     14.99 o
  -4  16   3     2162.88     2307.61     47.84 o
  -3  16   3       85.81       74.43     10.13 o
  -2  16   3      568.18      555.63     17.33 o
  -1  16   3      381.23      370.43     13.11 o
   0  16   3     4790.98     4686.79     71.51 o
   1  16   3     2506.09     2499.92     40.61 o
   2  16   3     1862.14     1822.75     34.14 o
   3  16   3      389.32      341.39     17.28 o
   4  16   3     1375.19     1362.08     39.90 o
   5  16   3      505.71      499.96     24.60 o
  -6  17   3       94.13      102.89     22.49 o
  -5  17   3      355.73      349.42     18.10 o
  -4  17   3      515.16      560.48     21.99 o
  -3  17   3        1.50       -2.24      8.72 o
  -2  17   3      204.33      244.04     12.84 o
  -1  17   3        1.48        5.61      7.31 o
   0  17   3       46.88       63.63      8.67 o
   1  17   3      351.75      406.80     14.33 o
   2  17   3      804.75      788.84     27.94 o
   3  17   3      760.37      769.92     28.40 o
   4  17   3        8.24       20.87     11.30 o
   5  17   3       10.53        3.76     12.76 o
  -6  18   3       40.71       53.78     17.53 o
  -5  18   3      843.07      758.58     28.05 o
  -4  18   3     3753.21     3705.83     76.10 o
  -3  18   3       88.36       89.88     11.85 o
  -2  18   3       17.92       19.38      9.65 o
  -1  18   3     1080.47      994.30     21.79 o
   0  18   3     2152.66     2190.87     36.45 o
   1  18   3      657.34      595.07     19.30 o
   2  18   3      932.47     1098.13     30.35 o
   3  18   3      624.91      660.85     26.57 o
   4  18   3     1482.81     1640.50     54.63 o
   5  18   3       96.79      112.76     16.42 o
  -6  19   3      890.60      915.25     97.90 o
  -5  19   3       16.38       32.86     12.80 o
  -4  19   3       74.08       72.47     13.46 o
  -3  19   3       39.91       11.52     10.65 o
  -2  19   3     2162.43     2048.09     42.55 o
  -1  19   3      110.71      151.94     11.33 o
   0  19   3       85.18       94.98      9.92 o
   1  19   3        0.50       -8.70      8.70 o
   2  19   3      479.90      528.63     24.36 o
   3  19   3       10.97        7.18     11.89 o
   4  19   3      168.09      184.02     16.46 o
  -5  20   3      490.70      477.19     24.24 o
  -4  20   3       40.13       44.57     12.98 o
  -3  20   3      570.71      578.81     32.62 o
  -2  20   3       35.39        7.65     10.80 o
  -1  20   3     4518.02     4429.93     67.23 o
   0  20   3      186.09      162.42     11.60 o
   1  20   3        7.77       10.21      9.45 o
   2  20   3        7.31       13.27     13.99 o
   3  20   3      940.16      982.24     46.42 o
   4  20   3       30.57       16.45     15.20 o
  -4  21   3        8.10        6.95     13.07 o
  -3  21   3     1351.11     1341.18     38.82 o
  -2  21   3      185.48      193.40     15.55 o
  -1  21   3     1132.45     1105.18     27.48 o
   0  21   3      132.99      142.70     12.61 o
   1  21   3     2484.57     2628.45     56.22 o
   2  21   3        1.16       -1.05     13.95 o
   3  21   3       24.40       18.53     13.51 o
  -4  22   3       78.56       95.69     50.95 o
  -3  22   3        0.73      -14.04     14.04 o
  -2  22   3       11.67        8.06     12.15 o
  -1  22   3      253.58      230.31     16.89 o
   0  22   3      322.18      335.32     17.01 o
   1  22   3       13.06       17.60     14.17 o
   2  22   3      137.42      132.39     18.87 o
  -2  23   3     1078.37     1241.76     38.40 o
  -1  23   3        2.50       -8.19     12.19 o
   0  23   3       37.11       45.95     11.76 o
   1  23   3      371.63      347.38     24.68 o
  -9   0   4     2694.43     2784.30    135.12 o
  -8   0   4      799.30      855.45     77.97 o
  -7   0   4     1830.65     1774.39    114.74 o
  -6   0   4        3.00      -12.01     12.01 o
  -5   0   4     4221.95     4068.26    111.50 o
  -4   0   4     1079.19     1156.22     38.51 o
  -3   0   4     1410.84     1400.27     26.15 o
  -2   0   4    28373.98    29120.46    430.71 o
  -1   0   4     2506.49     2621.36     43.99 o
   0   0   4     2111.34     2229.89     44.97 o
   1   0   4    10865.92    12051.77    262.38 o
   2   0   4     8715.14     9321.83    175.09 o
   3   0   4     4061.98     3989.52     72.33 o
   4   0   4     9281.74     9535.55    377.64 o
   5   0   4      284.84      274.35     25.99 o
   6   0   4      330.48      331.85     30.85 o
   7   0   4      217.33      155.56     25.83 o
  -9   1   4      563.17      599.33     29.28 o
  -8   1   4      256.23      262.57     14.34 o
  -7   1   4     5052.13     5139.45    147.14 o
  -6   1   4        1.33        7.53      8.68 o
  -5   1   4      969.99     1107.17     30.68 o
  -4   1   4     3557.76     3416.60     66.25 o
  -3   1   4     5925.25     6379.50     76.83 o
  -2   1   4       24.73       56.73      3.24 o
  -1   1   4    19070.79    19105.76    213.29 o
   0   1   4     4009.74     4178.42     64.96 o
   1   1   4       93.99       83.04      5.15 o
   2   1   4     4951.35     5119.98     69.72 o
   3   1   4     7610.24     8061.60     99.83 o
   4   1   4       62.37       67.08      9.73 o
   5   1   4      145.33      144.31     14.99 o
   6   1   4     2439.69     2336.36     65.39 o
   7   1   4      604.85      609.88     26.93 o
  -9   2   4       98.40       94.56     14.37 o
  -8   2   4     2869.08     2903.72     68.26 o
  -7   2   4       58.52       70.09      9.14 o
  -6   2   4      105.31       97.22      6.36 o
  -5   2   4      900.88      975.77     22.39 o
  -4   2   4     7371.15     7359.35    104.94 o
  -2   2   4        6.24        8.18      2.65 o
  -1   2   4     5697.71     5645.44     90.43 o
   0   2   4       25.95        2.92      3.42 o
   1   2   4     6020.83     5859.91     87.14 o
   2   2   4     3289.19     3078.28     41.87 o
   3   2   4     2427.87     2398.64     32.29 o
   4   2   4      524.47      483.32     18.47 o
   5   2   4     1095.62      991.06     30.61 o
   6   2   4      287.26      301.69     19.40 o
   7   2   4     1153.13     1138.34     36.40 o
  -9   3   4     1512.45     1495.66     51.31 o
  -8   3   4        5.96       -0.03      7.89 o
  -7   3   4      705.09      694.32     24.10 o
  -6   3   4      552.83      566.55     17.44 o
  -5   3   4       17.18       10.04      4.33 o
  -4   3   4      489.91      532.28     11.01 o
  -3   3   4      982.64     1065.24     15.17 o
  -2   3   4     2102.13     2325.88     27.86 o
  -1   3   4      489.12      526.52     10.02 o
   0   3   4     1012.31     1071.58     16.63 o
   1   3   4     6646.72     6233.47     91.01 o
   2   3   4     2446.86     2161.54     31.71 o
   3   3   4     1399.31     1360.15     18.94 o
   4   3   4      417.97      430.10     16.30 o
   5   3   4     2636.17     2598.72     55.61 o
   6   3   4      425.66      384.79     23.36 o
   7   3   4        1.51      -13.24     13.24 o
  -9   4   4      126.12      146.08     13.98 o
  -8   4   4      391.48      391.32     14.82 o
  -7   4   4      198.55      224.90     10.24 o
  -6   4   4      499.31      533.79     11.63 o
  -5   4   4       30.62       15.62      4.01 o
  -4   4   4    11778.59    12070.09    144.23 o
  -3   4   4     1557.17     1450.13     21.25 o
  -2   4   4      653.04      618.93     10.16 o
  -1   4   4     2386.20     2466.52     31.54 o
   0   4   4     2884.20     2956.25     39.86 o
   1   4   4      200.41      202.77      7.13 o
   2   4   4     7566.61     7666.08    102.02 o
   3   4   4        5.79        6.31      4.25 o
   4   4   4       70.74       68.83      9.66 o
   5   4   4      287.09      296.89     22.02 o
   6   4   4      320.82      281.34     20.95 o
   7   4   4     1242.60     1241.60     43.70 o
  -9   5   4      178.26      198.50     16.15 o
  -8   5   4       47.73       70.17      9.12 o
  -7   5   4        0.25       -4.01      6.49 o
  -6   5   4     5485.54     5616.76     87.64 o
  -5   5   4     4432.04     4650.74     60.67 o
  -4   5   4     2135.03     2113.22     28.00 o
  -3   5   4     2426.81     2594.03     33.36 o
  -2   5   4     5937.71     5884.06     69.01 o
  -1   5   4    13816.44    13258.51    161.48 o
   0   5   4      435.21      355.94     10.01 o
   1   5   4      922.52      774.18     14.72 o
   2   5   4      786.69      786.36     14.21 o
   3   5   4     2134.77     1941.14     27.18 o
   4   5   4     2710.07     2682.74     48.02 o
   5   5   4     2870.31     2840.05     75.96 o
   6   5   4      552.48      577.16     28.82 o
   7   5   4      354.07      353.85     24.39 o
  -9   6   4     1083.69     1094.05     37.67 o
  -8   6   4     2288.65     2283.69     47.38 o
  -7   6   4      399.10      393.06     14.47 o
  -6   6   4      930.46      960.86     22.39 o
  -5   6   4     2210.57     2373.42     34.85 o
  -4   6   4     2199.39     2202.85     30.66 o
  -3   6   4      143.09       98.81      5.21 o
  -2   6   4     6087.21     6116.71     72.03 o
  -1   6   4     1776.76     1786.10     24.36 o
   0   6   4     1004.29      923.76     17.03 o
   1   6   4     9294.40     8716.37    149.64 o
   2   6   4     4565.01     4700.97     64.68 o
   3   6   4      137.11      166.83      7.71 o
   4   6   4     1814.61     1929.48     39.73 o
   5   6   4      981.19      950.15     35.05 o
   6   6   4      485.62      486.51     26.74 o
   7   6   4        9.26      -10.05     13.91 o
  -9   7   4     1082.78     1085.63     38.73 o
  -8   7   4       63.35       61.34     11.17 o
  -7   7   4     6318.14     6554.40    109.62 o
  -6   7   4      924.56      971.34     23.89 o
  -5   7   4      293.47      346.22     11.30 o
  -4   7   4     9778.62     9873.31    134.45 o
  -3   7   4    10828.22    10596.54    133.30 o
  -2   7   4     8368.80     8312.06     93.73 o
  -1   7   4      124.69       82.82      4.89 o
   0   7   4     3679.88     3812.73     61.96 o
   1   7   4     5946.54     6139.51     79.57 o
   2   7   4     2968.72     2941.64     40.93 o
   3   7   4     5591.69     5727.99     75.33 o
   4   7   4        0.52        3.93      6.87 o
   5   7   4       11.22       10.10     12.09 o
   6   7   4     1226.68     1305.00     46.10 o
   7   7   4      435.25      389.15     26.49 o
  -9   8   4        3.12        8.40     20.65 o
  -8   8   4       42.11       28.14     11.29 o
  -7   8   4      614.46      602.21     19.33 o
  -6   8   4      418.64      368.04     14.45 o
  -5   8   4     3685.80     3784.46     62.01 o
  -4   8   4     2099.62     2086.46     32.35 o
  -3   8   4     3914.73     4095.35     54.24 o
  -2   8   4      379.98      569.29     10.48 o
  -1   8   4     1195.48     1237.98     18.88 o
   0   8   4       25.20       34.44      4.80 o
   1   8   4      897.14      922.13     15.90 o
   2   8   4     1318.42     1313.21     21.38 o
   3   8   4     2210.29     2226.80     34.10 o
   4   8   4       67.75       52.47      9.81 o
   5   8   4       16.05       25.12     13.34 o
   6   8   4     1046.19      978.04     38.37 o
   7   8   4      553.44      530.57     33.25 o
  -9   9   4        2.25       -3.43     12.00 o
  -8   9   4        0.29       -2.77     13.66 o
  -7   9   4      402.16      408.05     18.19 o
  -6   9   4       42.40       31.81      8.56 o
  -5   9   4      769.31      804.84     20.09 o
  -4   9   4     2559.81     2552.64     37.47 o
  -3   9   4       89.16       24.31      4.37 o
  -2   9   4      333.92      256.06      7.30 o
  -1   9   4      103.14      121.42      5.94 o
   0   9   4     2461.77     2420.86     34.35 o
   1   9   4     3933.34     3878.70     50.76 o
   2   9   4     1846.97     1814.81     27.36 o
   3   9   4     1044.49     1008.50     18.20 o
   4   9   4      431.37      406.61     16.59 o
   5   9   4     1614.65     1542.92     70.91 o
   6   9   4      130.32      125.58     18.19 o
   7   9   4      124.91      106.48     18.89 o
  -8  10   4      371.76      374.44     21.05 o
  -7  10   4      640.72      710.13     24.12 o
  -6  10   4     2476.94     2460.45     51.53 o
  -5  10   4     2283.43     2251.24     40.98 o
  -4  10   4     2051.75     2032.22     33.23 o
  -3  10   4      308.85      332.08      8.76 o
  -2  10   4       54.52       54.43      4.99 o
  -1  10   4    11728.34    11340.89    137.40 o
   0  10   4     1613.72     1378.01     21.51 o
   1  10   4     2144.34     2094.01     30.02 o
   2  10   4      316.46      329.35     10.51 o
   3  10   4      310.97      336.98     12.55 o
   4  10   4     2152.18     2101.54     44.72 o
   5  10   4      159.45      152.49     18.48 o
   6  10   4      192.23      191.34     24.22 o
   7  10   4       19.96       14.96     15.75 o
  -8  11   4       92.13       70.43     14.43 o
  -7  11   4      179.82      206.65     16.06 o
  -6  11   4     2203.38     2098.94     46.17 o
  -5  11   4        6.14       14.39      7.65 o
  -4  11   4      743.33      802.11     18.97 o
  -3  11   4      195.94      183.40      7.23 o
  -2  11   4       85.35       69.64      5.75 o
  -1  11   4      362.35      352.24     10.24 o
   0  11   4     2769.77     2555.14     36.86 o
   1  11   4      112.35       87.53      6.14 o
   2  11   4      451.62      404.66     12.03 o
   3  11   4     1977.85     2051.83     36.38 o
   4  11   4      309.20      312.31     18.47 o
   5  11   4      613.65      603.39     31.80 o
   6  11   4      160.93      153.60     22.83 o
  -8  12   4     2594.57     2549.56     65.84 o
  -7  12   4      160.88      165.55     16.68 o
  -6  12   4       27.84       21.82     10.94 o
  -5  12   4      409.66      473.66     18.62 o
  -4  12   4     1474.79     1371.91     28.85 o
  -3  12   4     5947.91     5908.64     77.60 o
  -2  12   4     1606.32     1539.91     23.24 o
  -1  12   4        6.98        9.54      5.24 o
   0  12   4     2866.96     2895.44     39.95 o
   1  12   4     2531.74     2581.03     40.03 o
   2  12   4     1311.84     1342.74     23.83 o
   3  12   4     1366.02     1418.50     28.22 o
   4  12   4      285.67      281.63     14.81 o
   5  12   4     1020.49     1034.63     41.49 o
   6  12   4      953.69      862.37     40.07 o
  -8  13   4       62.39       41.03     14.68 o
  -7  13   4      390.29      400.90     23.45 o
  -6  13   4     1105.40     1151.06     35.27 o
  -5  13   4       36.96       23.98      9.85 o
  -4  13   4     1257.48     1195.52     26.77 o
  -3  13   4        2.93       12.99      5.99 o
  -2  13   4      829.47      770.74     18.98 o
  -1  13   4      922.53      808.99     16.58 o
   0  13   4     1488.41     1509.40     24.38 o
   1  13   4       36.81       34.46      7.29 o
   2  13   4        4.00        1.25      6.36 o
   3  13   4      521.94      499.87     16.24 o
   4  13   4      419.36      407.99     18.10 o
   5  13   4      294.71      256.83     23.69 o
   6  13   4       72.76       71.60     24.36 o
  -8  14   4        1.18       15.06     39.43 o
  -7  14   4      474.17      448.63     25.43 o
  -6  14   4        5.33       18.04     12.32 o
  -5  14   4     1395.99     1467.85     31.85 o
  -4  14   4      363.65      388.52     15.56 o
  -3  14   4     1218.04     1193.29     22.38 o
  -2  14   4       11.33        8.71      6.26 o
  -1  14   4     2005.06     2001.65     30.53 o
   0  14   4     1319.72     1410.29     27.31 o
   1  14   4       96.29      114.72     10.97 o
   2  14   4       23.95       34.04      7.70 o
   3  14   4      611.48      651.81     22.71 o
   4  14   4      947.29      966.53     32.02 o
   5  14   4      154.74      125.76     19.81 o
   6  14   4      406.80      322.32     27.59 o
  -7  15   4      206.33      192.08     19.18 o
  -6  15   4      420.16      408.08     22.65 o
  -5  15   4      724.96      718.32     28.30 o
  -4  15   4      506.48      571.91     19.54 o
  -3  15   4      437.54      451.45     15.85 o
  -2  15   4     4257.40     4334.27     58.32 o
  -1  15   4     1733.03     1785.67     30.03 o
   0  15   4     1439.84     1424.43     25.68 o
   1  15   4      206.06      256.45     11.94 o
   2  15   4      586.15      694.47     18.76 o
   3  15   4       52.37       26.80     11.43 o
   4  15   4      582.89      539.28     22.32 o
   5  15   4      261.33      324.26     19.94 o
  -7  16   4       13.73       -5.52     14.34 o
  -6  16   4      547.66      565.25     26.84 o
  -5  16   4     3686.76     3696.18     70.16 o
  -4  16   4        0.91       -2.45      9.64 o
  -3  16   4      762.31      735.45     21.85 o
  -2  16   4       78.57       95.58      9.00 o
  -1  16   4     2917.87     2718.69     41.86 o
   0  16   4     1539.11     1322.46     25.02 o
   1  16   4     3316.73     3463.30     61.63 o
   2  16   4      135.20      139.87     11.59 o
   3  16   4      214.28      213.42     15.87 o
   4  16   4      652.17      662.50     25.36 o
   5  16   4      558.90      556.76     31.74 o
  -7  17   4      955.33     1061.44    103.66 o
  -6  17   4       14.77        5.37     13.42 o
  -5  17   4      407.12      426.88     19.63 o
  -4  17   4      403.36      380.94     18.36 o
  -3  17   4     1906.96     1918.13     47.52 o
  -2  17   4     1580.57     1623.40     31.80 o
  -1  17   4       47.49       63.28      9.94 o
   0  17   4      361.85      404.63     14.45 o
   1  17   4     1984.86     2083.56     36.69 o
   2  17   4     2230.21     2100.68     42.74 o
   3  17   4     1271.11     1331.14     48.19 o
   4  17   4      134.57      129.69     14.68 o
   5  17   4      500.58      563.92     35.79 o
  -6  18   4      864.99      820.59     37.38 o
  -5  18   4     1236.64     1261.59     34.28 o
  -4  18   4        0.16      -10.54     10.54 o
  -3  18   4      524.21      452.78     19.53 o
  -2  18   4     1207.27     1225.89     28.46 o
  -1  18   4     1267.87     1276.60     25.40 o
   0  18   4      408.48      388.97     14.66 o
   1  18   4     1561.39     1454.33     31.94 o
   2  18   4      586.89      555.40     21.17 o
   3  18   4        5.57       -9.30     11.15 o
   4  18   4     1250.56     1245.95     57.81 o
  -6  19   4     1257.04     1315.50     47.24 o
  -5  19   4      860.70      867.44     29.18 o
  -4  19   4      697.28      668.47     25.36 o
  -3  19   4       46.43       47.96     11.55 o
  -2  19   4      930.21      903.94     32.03 o
  -1  19   4     1399.55     1388.69     28.64 o
   0  19   4     1977.75     1879.30     36.74 o
   1  19   4       10.43       17.73      9.61 o
   2  19   4       12.17       -7.86     11.06 o
   3  19   4       20.06       15.47     12.71 o
   4  19   4      909.57     1035.46     39.06 o
  -5  20   4       38.51       32.17     18.23 o
  -4  20   4      781.48      842.02     29.44 o
  -3  20   4      581.00      592.66     23.56 o
  -2  20   4      475.25      431.24     19.64 o
  -1  20   4      268.71      243.13     13.62 o
   0  20   4       17.27       -3.58      8.67 o
   1  20   4       57.75       54.36     12.22 o
   2  20   4      961.66     1083.33     35.78 o
   3  20   4        3.42       24.59     13.33 o
  -4  21   4      115.63      126.76     15.51 o
  -3  21   4      207.17      216.18     16.55 o
  -2  21   4      332.46      337.35     18.53 o
  -1  21   4      221.90      184.15     13.75 o
   0  21   4      266.21      323.63     16.25 o
   1  21   4      343.50      381.04     21.04 o
   2  21   4      159.33      201.91     18.68 o
   3  21   4        9.43        8.94     17.49 o
  -4  22   4     1145.69     1005.62    104.11 o
  -3  22   4      554.93      557.03     26.81 o
  -2  22   4     1220.52     1244.55     35.19 o
  -1  22   4      114.22      166.68     15.45 o
   0  22   4      476.11      535.03     21.43 o
   1  22   4      402.39      442.40     22.65 o
   2  22   4      173.20      171.30     20.60 o
  -2  23   4        1.87      -10.10     12.34 o
  -1  23   4      430.57      474.23     23.55 o
   0  23   4      913.12      913.09     27.62 o
  -9   1   5      996.67     1166.38     66.72 o
  -8   1   5      834.22      872.02     46.71 o
  -7   1   5      253.35      257.17     18.23 o
  -6   1   5       47.99       42.46      9.67 o
  -5   1   5     2271.43     2036.90     47.98 o
  -4   1   5     3367.52     3684.27     47.20 o
  -3   1   5     3306.19     3054.84     37.19 o
  -2   1   5     2505.92     2741.05     27.97 o
  -1   1   5      268.40      262.05      6.33 o
   0   1   5    10233.79    10137.24    133.18 o
   1   1   5     7021.70     6597.62     85.49 o
   2   1   5     1909.04     2036.74     30.78 o
   3   1   5       29.84       24.56      4.95 o
   4   1   5      183.06      174.31     13.00 o
   5   1   5     7352.12     7143.10    171.83 o
   6   1   5     1185.15     1171.87     36.49 o
   7   1   5      194.50      177.61     17.38 o
  -9   2   5       98.54      108.77     20.21 o
  -8   2   5     1007.74      963.07     42.53 o
  -7   2   5      179.85      216.71      9.56 o
  -6   2   5     1004.89     1016.52     18.88 o
  -5   2   5       54.10       55.81      5.04 o
  -4   2   5     1483.34     1705.53     23.46 o
  -3   2   5     4485.71     4242.48     50.84 o
  -2   2   5     1509.07     1598.80     20.02 o
  -1   2   5     5754.74     5415.73     64.45 o
   0   2   5     5038.42     5427.20     72.91 o
   1   2   5     6703.46     7056.04    117.67 o
   2   2   5     4183.40     4396.13     58.82 o
   3   2   5     8424.17     8488.32    105.79 o
   4   2   5      366.30      374.66     13.76 o
   5   2   5      148.66      150.08     14.48 o
   6   2   5      625.00      550.85     25.26 o
   7   2   5     1061.30     1095.28     41.36 o
  -9   3   5        6.04        5.38     18.21 o
  -8   3   5      852.35      883.17     49.69 o
  -7   3   5     3903.32     3923.03     78.47 o
  -6   3   5     5381.58     5629.59     91.92 o
  -5   3   5     2340.94     2214.54     36.00 o
  -4   3   5     1828.15     1969.48     27.09 o
  -3   3   5     3334.14     3400.36     41.47 o
  -2   3   5    26794.62    26434.43    275.29 o
  -1   3   5      141.65      179.07      5.60 o
   0   3   5      227.68      159.82      6.23 o
   1   3   5     1808.00     2012.98     32.94 o
   2   3   5    15236.94    15146.11    198.46 o
   3   3   5     4647.88     4708.25     62.43 o
   4   3   5     3161.50     3160.96     69.44 o
   5   3   5       48.78       60.70     11.85 o
   6   3   5      189.95      187.58     21.29 o
   7   3   5        1.42       -3.85     14.90 o
  -9   4   5     2116.10     2185.14     55.98 o
  -8   4   5      817.46      859.92     29.32 o
  -7   4   5      514.61      504.05     14.35 o
  -6   4   5      453.76      495.93     11.16 o
  -5   4   5     1742.99     1633.50     23.40 o
  -4   4   5     5328.87     5004.84     64.05 o
  -3   4   5      221.39      261.84      6.82 o
  -2   4   5      242.15      319.35      6.64 o
  -1   4   5     1391.41     1309.34     19.73 o
   0   4   5     6900.15     6926.00    101.53 o
   1   4   5       17.33       -1.36      4.52 o
   2   4   5     4702.38     4685.29     64.72 o
   3   4   5      161.24      244.11     13.70 o
   4   4   5     2584.56     2695.13     52.95 o
   5   4   5        3.93        8.05     10.47 o
   6   4   5     3126.91     2903.51     79.90 o
   7   4   5       76.07       79.51     16.86 o
  -9   5   5      243.65      264.01     15.64 o
  -8   5   5     1301.70     1265.17     35.27 o
  -7   5   5      869.41      918.70     21.74 o
  -6   5   5        0.75       -1.94      5.45 o
  -5   5   5       14.66       13.50      3.91 o
  -4   5   5     3568.16     3915.24     53.26 o
  -3   5   5      351.45      317.20      7.75 o
  -2   5   5      656.63      771.61     11.74 o
  -1   5   5     9473.59     9303.51    112.47 o
   0   5   5      362.55      325.99     13.75 o
   1   5   5      708.00      688.43     15.54 o
   2   5   5     1355.96     1434.19     23.59 o
   3   5   5     2226.76     2304.94     34.84 o
   4   5   5      224.50      195.18     13.60 o
   5   5   5      399.11      378.25     23.39 o
   6   5   5       99.68       82.80     16.49 o
   7   5   5       13.44       30.65     15.25 o
  -9   6   5       39.94       36.98     12.35 o
  -8   6   5     1017.67      995.47     26.25 o
  -7   6   5      200.32      218.50     11.13 o
  -6   6   5       41.95       43.25      7.78 o
  -5   6   5     3325.82     3530.10     47.07 o
  -4   6   5     4328.77     4209.74     57.28 o
  -3   6   5       15.95       30.02      4.93 o
  -2   6   5     9055.04     9444.90    106.40 o
  -1   6   5     9927.98     9646.08    112.46 o
   0   6   5    12498.73    12693.70    171.88 o
   1   6   5      305.98      366.70     10.58 o
   2   6   5     6604.54     7017.58     95.10 o
   3   6   5       94.25      104.15      7.44 o
   4   6   5      335.68      349.55     14.70 o
   5   6   5      966.23      972.91     39.58 o
   6   6   5      783.52      791.48     34.41 o
   7   6   5      378.24      414.57     35.74 o
  -9   7   5      232.04      239.19     18.62 o
  -8   7   5       89.97      110.27     11.89 o
  -7   7   5      174.19      208.40     11.87 o
  -6   7   5      359.59      328.20     13.27 o
  -5   7   5        1.31       -3.26      5.65 o
  -4   7   5      103.99      146.58      7.24 o
  -3   7   5      518.90      486.49     12.77 o
  -2   7   5    10684.77    10537.18    118.36 o
  -1   7   5      284.44      306.49     10.55 o
   0   7   5       78.29       91.81      5.82 o
   1   7   5      115.50      122.18      6.00 o
   2   7   5     1327.14     1380.69     22.42 o
   3   7   5      148.52      138.02      8.41 o
   4   7   5      840.31      846.47     37.92 o
   5   7   5     1013.57      914.24     36.54 o
   6   7   5      716.64      673.65     33.60 o
   7   7   5        0.43       -4.70     15.69 o
  -9   8   5       49.80       51.89     14.61 o
  -8   8   5      816.89      805.42     26.49 o
  -7   8   5     3109.48     3098.97     57.08 o
  -6   8   5     1095.90     1118.66     26.03 o
  -5   8   5       21.00       29.42      7.23 o
  -4   8   5     1300.49     1255.32     22.22 o
  -3   8   5     3522.62     3478.77     43.39 o
  -2   8   5     2735.77     2679.39     33.17 o
  -1   8   5     4244.47     4149.48     51.10 o
   0   8   5      425.97      435.31     10.64 o
   1   8   5     1885.03     1763.07     27.07 o
   2   8   5      735.52      859.60     15.81 o
   3   8   5     9763.58     9712.13    136.23 o
   4   8   5        0.19        1.73      6.67 o
   5   8   5        1.62       -8.97     13.06 o
   6   8   5       64.90       78.79     16.92 o
   7   8   5     2382.85     2315.12     71.20 o
  -9   9   5      895.74      961.60     34.01 o
  -8   9   5      699.62      722.98     25.91 o
  -7   9   5       13.75       14.33      9.63 o
  -6   9   5       22.37       14.24      8.23 o
  -5   9   5     8027.10     7666.37    119.37 o
  -4   9   5     2872.13     2859.19     43.72 o
  -3   9   5     6239.33     6490.19     77.44 o
  -2   9   5      161.81      169.62      7.29 o
  -1   9   5     4141.37     3824.06     47.86 o
   0   9   5      434.82      387.10     11.11 o
   1   9   5    17609.04    17480.91    219.60 o
   2   9   5      449.00      402.93     10.79 o
   3   9   5      635.99      665.15     15.37 o
   4   9   5       11.64        5.55      8.08 o
   5   9   5     5708.84     5538.25    139.71 o
   6   9   5        1.14       -8.97     14.40 o
  -9  10   5      477.65      531.60     29.04 o
  -8  10   5     1297.16     1355.53     37.55 o
  -7  10   5        1.46       -9.38      9.38 o
  -6  10   5       73.29      102.85     10.43 o
  -5  10   5        5.31       19.23      7.68 o
  -4  10   5     1266.58     1331.54     25.83 o
  -3  10   5     1871.98     1753.64     24.62 o
  -2  10   5      735.33      729.38     14.19 o
  -1  10   5     1432.89     1501.76     22.98 o
   0  10   5     3616.55     3536.67     48.89 o
   1  10   5       47.92       70.34      6.52 o
   2  10   5      261.18      279.71      9.23 o
   3  10   5       35.78       41.12      8.19 o
   4  10   5     4535.08     4455.95     85.11 o
   5  10   5       17.06       11.88     17.01 o
   6  10   5     1580.91     1479.30     53.17 o
  -8  11   5      374.13      356.67     21.63 o
  -7  11   5     1606.50     1741.86     41.50 o
  -6  11   5     3670.21     3762.76     73.87 o
  -5  11   5        8.17       14.89      7.85 o
  -4  11   5      597.62      525.92     17.16 o
  -3  11   5      128.70      126.84      6.72 o
  -2  11   5     4542.24     4386.45     54.76 o
  -1  11   5     3541.57     3614.32     46.35 o
   0  11   5     1788.09     1762.07     29.06 o
   1  11   5      422.47      414.87     11.06 o
   2  11   5     4379.93     4442.95     61.42 o
   3  11   5       73.52       70.61      9.18 o
   4  11   5     2277.99     2257.59     48.85 o
   5  11   5      620.87      569.94     31.71 o
   6  11   5      799.02      701.57     36.75 o
  -8  12   5       10.24       16.06     13.20 o
  -7  12   5      154.55      132.91     17.39 o
  -6  12   5       53.59       56.70     11.58 o
  -5  12   5      368.18      340.74     16.16 o
  -4  12   5        0.03       14.67      7.75 o
  -3  12   5      145.08      190.89      9.63 o
  -2  12   5       12.23        6.37      6.35 o
  -1  12   5       57.16       39.70      5.89 o
   0  12   5     1437.83     1441.44     24.61 o
   1  12   5       14.91       14.94      6.40 o
   2  12   5     1232.57     1130.93     21.45 o
   3  12   5      310.31      283.29     13.68 o
   4  12   5      250.83      251.46     15.07 o
   5  12   5       99.17       49.35     16.82 o
   6  12   5        2.85        6.70     18.10 o
  -8  13   5       20.86       13.61     14.19 o
  -7  13   5      845.77      798.31     28.35 o
  -6  13   5     2182.25     2235.35     50.04 o
  -5  13   5      133.11      142.10     15.65 o
  -4  13   5     1182.26     1114.50     23.71 o
  -3  13   5     1308.55     1318.09     23.01 o
  -2  13   5     2946.06     2800.11     42.01 o
  -1  13   5     2554.67     2710.50     38.52 o
   0  13   5        3.04       20.30      6.26 o
   1  13   5       63.18       79.42      7.67 o
   2  13   5     1233.84     1233.07     24.11 o
   3  13   5      680.17      633.73     23.61 o
   4  13   5      400.79      489.73     20.48 o
   5  13   5      164.50      154.94     21.16 o
   6  13   5      583.84      575.75     34.98 o
  -8  14   5      609.73      649.21     31.07 o
  -7  14   5      369.28      361.59     21.55 o
  -6  14   5      698.76      673.86     31.08 o
  -5  14   5     3287.96     3302.28     58.78 o
  -4  14   5     1474.77     1417.68     30.89 o
  -3  14   5     1620.24     1656.93     28.57 o
  -2  14   5       79.09       68.14      7.33 o
  -1  14   5      400.77      365.51     14.33 o
   0  14   5     3360.27     3138.49     46.29 o
   1  14   5      345.01      411.78     17.18 o
   2  14   5     1573.50     1639.24     32.93 o
   3  14   5      131.85      139.44     13.84 o
   4  14   5     2456.95     2512.45     55.06 o
   5  14   5       22.64        0.84     15.94 o
  -7  15   5        1.81      -11.94     11.94 o
  -6  15   5      382.74      319.39     20.79 o
  -5  15   5     2965.97     2853.36     53.08 o
  -4  15   5      821.28      906.08     24.27 o
  -3  15   5      379.56      400.61     15.07 o
  -2  15   5      180.64      191.48     10.03 o
  -1  15   5      873.13      935.21     19.06 o
   0  15   5      117.44      118.67      9.22 o
   1  15   5     1328.68     1373.99     25.71 o
   2  15   5      651.78      654.44     20.57 o
   3  15   5       37.52       52.17     12.08 o
   4  15   5       22.53       19.92     10.88 o
   5  15   5     1704.14     1628.25     57.74 o
  -7  16   5      692.23      621.75     29.78 o
  -6  16   5     2718.27     2591.43     63.11 o
  -5  16   5      575.87      590.19     21.20 o
  -4  16   5      384.30      329.73     15.95 o
  -3  16   5     1305.23     1217.18     27.03 o
  -2  16   5      105.12      117.46      9.55 o
  -1  16   5     1582.47     1620.47     28.34 o
   0  16   5      147.91      146.66      9.99 o
   1  16   5      536.41      480.79     15.77 o
   2  16   5      795.40      843.51     24.63 o
   3  16   5     2394.14     2405.77     54.79 o
   4  16   5        3.55        4.61     11.06 o
   5  16   5       26.55        4.55     16.47 o
  -7  17   5       46.58       41.66     16.17 o
  -6  17   5        0.50        0.14     13.67 o
  -5  17   5       80.67       76.83     19.97 o
  -4  17   5      602.23      557.06     22.02 o
  -3  17   5      414.17      390.85     17.10 o
  -2  17   5      781.28      774.14     21.47 o
  -1  17   5       36.90       51.96      8.67 o
   0  17   5      139.69      110.46      9.72 o
   1  17   5       48.85       24.80      8.71 o
   2  17   5      345.40      342.52     25.10 o
   3  17   5        8.88       19.97     12.17 o
   4  17   5      273.04      226.76     16.97 o
  -6  18   5      100.66      115.75     17.39 o
  -5  18   5      572.59      633.63     26.32 o
  -4  18   5      576.20      550.44     23.67 o
  -3  18   5      518.68      550.92     25.76 o
  -2  18   5      188.23      189.29     13.86 o
  -1  18   5     3636.47     3669.41     66.86 o
   0  18   5       13.10       -5.82      8.08 o
   1  18   5       25.34       -0.38      8.72 o
   2  18   5      191.78      163.35     15.32 o
   3  18   5     1642.10     1592.17     42.62 o
   4  18   5       85.92       82.60     14.32 o
  -6  19   5      131.21      124.09     18.60 o
  -5  19   5      400.73      371.72     19.90 o
  -4  19   5      418.80      478.46     22.72 o
  -3  19   5      456.99      482.50     20.96 o
  -2  19   5       21.27        2.06     10.15 o
  -1  19   5      501.75      564.83     18.76 o
   0  19   5      127.44       96.92     10.96 o
   1  19   5      744.91      741.92     21.89 o
   2  19   5        1.37       -7.22     11.82 o
   3  19   5      156.43      141.94     16.70 o
  -5  20   5      376.11      379.93     26.63 o
  -4  20   5     2772.36     2902.86     64.34 o
  -3  20   5      243.53      257.19     17.16 o
  -2  20   5        0.11      -10.51     10.51 o
  -1  20   5      371.16      320.54     15.33 o
   0  20   5     2450.11     2539.07     46.09 o
   1  20   5      579.40      570.53     27.18 o
   2  20   5      783.76      788.34     31.27 o
   3  20   5      122.16      119.76     16.44 o
  -4  21   5       74.62       39.55     13.59 o
  -3  21   5       51.95       59.97     14.06 o
  -2  21   5     2634.94     2772.72     54.75 o
  -1  21   5      843.99      761.36     24.80 o
   0  21   5       39.64       44.94     11.70 o
   1  21   5      444.91      436.19     22.42 o
   2  21   5     2151.96     2113.84     58.00 o
  -3  22   5      912.69      900.58     30.77 o
  -2  22   5       24.28       16.31     12.64 o
  -1  22   5        1.31        7.83     12.00 o
   0  22   5      356.56      366.11     19.00 o
   1  22   5      287.30      260.91     20.91 o
  -2  23   5      230.21      195.45     26.56 o
  -1  23   5        1.42       -9.56     12.53 o
  -9   0   6      490.21      513.44     67.34 o
  -8   0   6     5923.13     5924.55    232.58 o
  -7   0   6      253.05      220.72     21.28 o
  -6   0   6     1693.63     1731.50     57.33 o
  -5   0   6     6391.85     6266.49    108.41 o
  -4   0   6    14689.92    14000.22    236.55 o
  -3   0   6      246.61      241.28      9.57 o
  -2   0   6     3728.63     3446.28     57.64 o
  -1   0   6     2291.42     2329.36     53.09 o
   0   0   6     5531.33     5339.66    195.34 o
   1   0   6     3137.91     3338.08     67.73 o
   2   0   6     7159.51     6966.14    156.69 o
   3   0   6      913.99      900.68     25.16 o
   4   0   6     4189.95     4099.50    102.47 o
   5   0   6     1583.93     1481.69     67.65 o
   6   0   6     2987.96     2933.36    237.45 o
   7   0   6     1121.30     1040.98     47.72 o
  -9   1   6        6.58        8.48     20.42 o
  -8   1   6      611.59      588.42     43.58 o
  -7   1   6       60.43       67.19     11.27 o
  -6   1   6     6848.50     6593.46    115.21 o
  -5   1   6      263.56      337.24      8.39 o
  -4   1   6     3341.89     3233.34     39.71 o
  -3   1   6     7251.22     7505.85     88.15 o
  -2   1   6     5318.64     5246.06     56.80 o
  -1   1   6      734.69      898.07     14.59 o
   0   1   6     4046.57     3878.98     53.67 o
   1   1   6     1312.12     1231.77     21.89 o
   2   1   6     1089.99     1240.66     20.73 o
   3   1   6      768.52      797.20     20.45 o
   4   1   6     3065.43     3092.99     56.36 o
   5   1   6      213.04      206.56     17.10 o
   6   1   6      372.24      353.43     21.86 o
   7   1   6      769.21      695.08     33.00 o
  -9   2   6     1326.49     1355.81     59.89 o
  -8   2   6       54.15       42.42     13.06 o
  -7   2   6     1355.54     1354.84     31.04 o
  -6   2   6     1006.95     1069.05     25.29 o
  -5   2   6    11763.64    12125.10    151.17 o
  -4   2   6     1796.86     1887.63     26.35 o
  -3   2   6     1687.04     1811.78     24.70 o
  -2   2   6      285.20      328.70      6.85 o
  -1   2   6     9497.08     9942.80    121.02 o
   0   2   6     6020.53     6211.53     93.88 o
   1   2   6      221.15      252.64      8.64 o
   2   2   6       17.40        4.44      5.00 o
   3   2   6     7629.20     7586.09    103.58 o
   4   2   6      707.99      751.57     18.82 o
   5   2   6       34.60       12.32     11.78 o
   6   2   6      209.38      206.09     35.55 o
   7   2   6      104.04       97.94     18.50 o
  -9   3   6      439.53      385.28     26.11 o
  -8   3   6       44.58       43.49      9.49 o
  -7   3   6      201.49      205.80     12.22 o
  -6   3   6     2112.96     2249.14     31.38 o
  -5   3   6      597.07      627.77     11.45 o
  -4   3   6     2401.80     2427.21     35.11 o
  -3   3   6     3872.51     3953.55     51.61 o
  -2   3   6     1110.84     1101.75     14.50 o
  -1   3   6       14.70        3.53      3.79 o
   0   3   6      176.29      226.64      7.73 o
   1   3   6      298.29      286.14      9.23 o
   2   3   6      124.26      127.23      8.75 o
   3   3   6       84.87       87.08      7.76 o
   4   3   6       15.23        2.62      6.95 o
   5   3   6     1202.58     1238.09     37.45 o
   6   3   6      443.06      464.57     27.90 o
   7   3   6       47.39       55.92     17.34 o
  -9   4   6        6.44       22.13     15.41 o
  -8   4   6      164.32      146.94     12.70 o
  -7   4   6      221.72      211.10     13.23 o
  -6   4   6     1182.09     1167.91     20.30 o
  -5   4   6      674.87      741.53     13.06 o
  -4   4   6      325.92      361.02      8.75 o
  -3   4   6     2836.93     2947.14     36.82 o
  -2   4   6      717.91      793.42     11.43 o
  -1   4   6     4220.99     3973.53     50.55 o
   0   4   6        1.47       -4.35      4.35 o
   1   4   6      688.58      658.19     14.33 o
   2   4   6       43.16       45.90      6.08 o
   3   4   6     2018.57     2036.62     35.18 o
   4   4   6      108.93      111.83      8.77 o
   5   4   6      585.87      539.56     28.54 o
   6   4   6       94.32      113.95     17.79 o
   7   4   6       44.80       50.59     17.28 o
  -9   5   6     1245.30     1283.88     34.35 o
  -8   5   6     1124.72     1117.19     25.74 o
  -7   5   6     3480.61     3551.56     62.33 o
  -6   5   6      190.57      166.90      9.65 o
  -5   5   6     3191.11     3343.32     44.84 o
  -4   5   6       96.40       93.95      5.73 o
  -3   5   6    13847.21    13447.18    161.25 o
  -2   5   6     4021.42     4376.23     54.97 o
  -1   5   6       11.00       14.26      4.35 o
   0   5   6     1933.08     1894.45     36.23 o
   1   5   6    28531.74    29096.63    377.80 o
   2   5   6     1255.75     1107.72     20.43 o
   3   5   6      279.07      245.22     10.82 o
   4   5   6      398.96      370.21     14.07 o
   5   5   6     3484.32     3426.04     92.19 o
   6   5   6     1472.05     1420.50     49.05 o
   7   5   6      410.24      450.73     29.31 o
  -9   6   6      200.47      218.13     15.02 o
  -8   6   6      170.78      177.76     11.04 o
  -7   6   6     1279.10     1362.85     29.36 o
  -6   6   6       70.29       76.23      8.29 o
  -5   6   6     5655.32     5612.85     79.02 o
  -4   6   6      746.89      664.02     17.79 o
  -3   6   6     1109.33     1192.49     18.80 o
  -2   6   6      351.45      248.48      6.93 o
  -1   6   6     2748.19     2668.75     35.52 o
   0   6   6      195.45      226.85      8.34 o
   1   6   6        7.92       11.24      5.28 o
   2   6   6     6204.28     5832.43     80.52 o
   3   6   6      301.33      324.36     12.23 o
   4   6   6      528.39      559.11     21.25 o
   5   6   6     1351.23     1245.23     44.28 o
   6   6   6      788.52      759.21     36.74 o
  -9   7   6       33.03       33.91     16.59 o
  -8   7   6      110.41       92.44     10.16 o
  -7   7   6      641.17      615.75     18.98 o
  -6   7   6     5697.64     5632.34     94.77 o
  -5   7   6      246.85      220.37      9.16 o
  -4   7   6     1352.34     1269.81     22.15 o
  -3   7   6      150.36      185.38      6.68 o
  -2   7   6    18770.97    18064.58    201.23 o
  -1   7   6     4079.38     4247.99     52.55 o
   0   7   6    10538.28     9867.13    130.81 o
   1   7   6     4797.95     4804.34     66.72 o
   2   7   6     2305.00     2183.88     32.76 o
   3   7   6      541.51      514.07     17.09 o
   4   7   6     6304.64     6317.69    107.17 o
   5   7   6      834.11      742.61     35.25 o
   6   7   6      412.56      372.02     26.78 o
  -9   8   6       61.58       57.37     13.80 o
  -8   8   6      656.25      712.74     23.21 o
  -7   8   6      999.01      968.69     24.86 o
  -6   8   6      226.91      269.72     14.48 o
  -5   8   6        6.79       32.11      6.43 o
  -4   8   6     2477.96     2467.17     36.36 o
  -3   8   6       41.91       66.68      4.90 o
  -2   8   6     1306.34     1257.81     18.90 o
  -1   8   6       10.59        9.28      4.79 o
   0   8   6      211.03      169.31      7.73 o
   1   8   6      104.66       89.95      6.83 o
   2   8   6      487.59      499.68     13.07 o
   3   8   6      524.32      547.33     17.20 o
   4   8   6      573.34      540.16     21.43 o
   5   8   6      277.83      262.62     22.76 o
   6   8   6      598.28      590.28     33.38 o
  -9   9   6       21.43       19.69     11.92 o
  -8   9   6      107.33       96.70     11.93 o
  -7   9   6      333.11      325.17     15.05 o
  -6   9   6       31.53       45.13      8.76 o
  -5   9   6       25.93       41.62      8.46 o
  -4   9   6        1.36        0.45      5.74 o
  -3   9   6     2272.06     2342.23     31.21 o
  -2   9   6     3559.42     3644.44     45.88 o
  -1   9   6       59.61       51.71      5.47 o
   0   9   6       60.21      108.97      6.67 o
   1   9   6     1209.96     1221.02     22.06 o
   2   9   6       45.73       29.65      6.46 o
   3   9   6      246.77      280.79     12.85 o
   4   9   6      182.07      177.10     12.61 o
   5   9   6       62.44       46.91     16.11 o
   6   9   6      184.43      201.36     22.48 o
  -9  10   6      175.24      154.15     16.25 o
  -8  10   6     2411.91     2363.16     51.63 o
  -7  10   6       37.79       30.76     10.43 o
  -6  10   6        2.51       -5.98      8.23 o
  -5  10   6     1551.64     1558.18     31.53 o
  -4  10   6     6242.07     6233.31     93.66 o
  -3  10   6       70.59       66.75      5.69 o
  -2  10   6     6662.85     6743.57     81.30 o
  -1  10   6     2368.66     2512.68     33.99 o
   0  10   6     6332.24     6487.04     79.59 o
   1  10   6      824.37      812.79     17.06 o
   2  10   6     2933.11     2975.98     43.29 o
   3  10   6      451.28      442.06     16.37 o
   4  10   6      444.43      431.37     18.32 o
   5  10   6       23.70        1.77     14.73 o
   6  10   6      476.22      389.55     28.81 o
  -8  11   6        9.40       18.85     11.60 o
  -7  11   6     1085.75     1121.22     31.52 o
  -6  11   6     2067.84     2027.10     45.28 o
  -5  11   6     1434.79     1416.64     29.86 o
  -4  11   6     1047.21      992.24     23.73 o
  -3  11   6     2089.80     1959.54     29.98 o
  -2  11   6     2811.45     2785.35     37.22 o
  -1  11   6       28.59       23.31      5.42 o
   0  11   6     1504.43     1436.69     23.44 o
   1  11   6      481.34      450.99     12.45 o
   2  11   6      901.32      973.17     21.71 o
   3  11   6      583.25      552.27     19.52 o
   4  11   6      142.65      160.34     13.20 o
   5  11   6      366.59      318.20     35.94 o
   6  11   6      273.95      321.97     27.55 o
  -8  12   6      395.57      336.39     19.36 o
  -7  12   6     1596.53     1523.55     38.60 o
  -6  12   6      889.50      895.40     27.99 o
  -5  12   6     5186.20     5261.40     86.15 o
  -4  12   6      108.21      111.22      8.97 o
  -3  12   6      455.07      456.46     12.82 o
  -2  12   6      108.49      115.17      7.19 o
  -1  12   6     7023.78     6660.28     87.54 o
   0  12   6      119.23      126.73      9.81 o
   1  12   6      172.24      169.24      9.62 o
   2  12   6        4.98       12.78      7.57 o
   3  12   6     4091.92     4077.77     74.20 o
   4  12   6     1906.86     1858.97     43.62 o
   5  12   6      688.26      634.41     35.65 o
  -8  13   6      640.00      684.77     27.09 o
  -7  13   6      313.50      326.55     19.00 o
  -6  13   6       60.59       62.80     12.44 o
  -5  13   6      918.61      834.83     25.44 o
  -4  13   6       42.24       22.08     10.20 o
  -3  13   6     4397.15     4541.22     62.00 o
  -2  13   6       36.15       35.47      6.28 o
  -1  13   6      169.28      213.76      9.58 o
   0  13   6       36.81       42.67      6.94 o
   1  13   6     1172.74     1232.41     23.50 o
   2  13   6       34.90       20.84      8.09 o
   3  13   6      485.65      465.67     21.06 o
   4  13   6     1820.15     1711.57     50.32 o
   5  13   6      208.28      215.07     27.50 o
  -8  14   6     1199.25     1209.10     38.92 o
  -7  14   6       96.49       70.45     17.72 o
  -6  14   6       34.19       39.36     12.27 o
  -5  14   6      972.26      837.87     23.37 o
  -4  14   6      281.11      260.04     13.48 o
  -3  14   6       97.70      115.85      9.71 o
  -2  14   6       98.97       83.42      7.59 o
  -1  14   6      847.16      814.86     23.29 o
   0  14   6       51.13       34.86      9.06 o
   1  14   6      553.86      505.44     14.92 o
   2  14   6      277.12      277.23     13.93 o
   3  14   6      189.08      149.00     14.30 o
   4  14   6      479.59      523.02     22.33 o
   5  14   6        5.98      -21.55     21.55 o
  -7  15   6      960.83      964.90     32.52 o
  -6  15   6     1317.56     1262.79     36.11 o
  -5  15   6       43.03       59.01     10.21 o
  -4  15   6        1.36       -8.62      8.62 o
  -3  15   6      829.67      743.48     19.32 o
  -2  15   6     2107.88     1952.40     32.08 o
  -1  15   6        8.66        9.96      6.77 o
   0  15   6        1.29        9.96      7.65 o
   1  15   6      859.38      788.15     19.05 o
   2  15   6      304.58      239.48     14.31 o
   3  15   6       44.64       41.45     12.51 o
   4  15   6       11.02       10.67     11.18 o
   5  15   6      362.21      327.99     28.78 o
  -7  16   6       14.77       27.05     14.79 o
  -6  16   6       85.73       70.16     14.07 o
  -5  16   6      356.55      357.55     20.18 o
  -4  16   6     1183.45     1095.78     32.10 o
  -3  16   6       29.19       15.72      8.67 o
  -2  16   6     2263.18     2381.20     39.53 o
  -1  16   6       12.25        5.83      7.45 o
   0  16   6      223.39      256.40     12.82 o
   1  16   6      791.24      821.22     21.40 o
   2  16   6     1164.25     1173.91     29.81 o
   3  16   6       72.66       51.74     13.03 o
   4  16   6      561.67      540.60     24.08 o
  -7  17   6       12.61       16.38     14.59 o
  -6  17   6     2882.53     2811.68     78.26 o
  -5  17   6      255.90      264.99     22.03 o
  -4  17   6      403.62      394.62     18.62 o
  -3  17   6      379.91      325.79     16.07 o
  -2  17   6     2726.16     2725.97     44.27 o
  -1  17   6      812.13      786.48     22.24 o
   0  17   6     4777.86     4866.87     72.15 o
   1  17   6        4.98        2.92      8.26 o
   2  17   6     1913.56     1941.63     41.41 o
   3  17   6      930.68      981.53     34.79 o
   4  17   6     1512.15     1525.61     41.36 o
  -6  18   6      333.23      291.80     22.30 o
  -5  18   6      430.89      447.59     29.90 o
  -4  18   6     1541.56     1547.62     42.55 o
  -3  18   6       45.96       53.23     11.06 o
  -2  18   6     1438.09     1379.99     34.82 o
  -1  18   6      604.41      613.16     19.10 o
   0  18   6     1117.56     1096.91     25.28 o
   1  18   6      685.94      712.17     22.34 o
   2  18   6     1279.84     1265.92     37.61 o
   3  18   6        9.86       14.32     12.70 o
  -6  19   6        6.49        0.55     14.93 o
  -5  19   6      328.30      309.15     26.01 o
  -4  19   6      177.62      155.07     28.65 o
  -3  19   6     3128.72     3185.85     62.93 o
  -2  19   6       90.46       75.61     17.60 o
  -1  19   6      249.00      264.17     14.13 o
   0  19   6        9.10       28.25      9.63 o
   1  19   6     3760.62     3988.13    104.23 o
   2  19   6      362.91      424.06     31.88 o
   3  19   6      481.22      495.14     25.10 o
  -5  20   6      491.79      452.22     25.46 o
  -4  20   6      124.81      104.02     15.20 o
  -3  20   6       44.91       29.16     11.89 o
  -2  20   6       27.70       36.73     11.75 o
  -1  20   6      662.83      770.64     28.21 o
   0  20   6      425.84      497.75     20.44 o
   1  20   6       29.81       24.34     12.12 o
   2  20   6      131.08      119.72     16.59 o
  -4  21   6       37.50       26.14     13.64 o
  -3  21   6      138.88      176.37     16.39 o
  -2  21   6      226.98      218.72     17.63 o
  -1  21   6       41.88       30.64     11.49 o
   0  21   6       24.22       16.40     13.48 o
   1  21   6       36.52       42.46     14.31 o
  -3  22   6      337.17      371.42     20.87 o
  -2  22   6       19.29       34.69     12.91 o
  -1  22   6     2658.13     2757.82     67.43 o
   0  22   6       66.70       59.06     13.51 o
 -10   1   7      285.95      273.49     43.41 o
  -9   1   7      284.47      257.76     30.50 o
  -8   1   7       57.09       41.56     17.09 o
  -7   1   7     1432.26     1511.52     31.00 o
  -6   1   7     2942.97     2933.71     41.70 o
  -5   1   7      948.62     1054.47     16.43 o
  -4   1   7     1017.40     1064.23     16.41 o
  -3   1   7     5685.54     5408.13     67.13 o
  -2   1   7     6059.22     5892.34     66.01 o
  -1   1   7      988.77     1005.76     15.73 o
   0   1   7       68.63       84.94      5.72 o
   1   1   7     1549.44     1482.18     24.83 o
   2   1   7     2030.35     1886.92     29.24 o
   3   1   7      297.82      296.08     11.44 o
   4   1   7       51.32       47.59      7.93 o
   5   1   7        4.00      -11.18     11.55 o
   6   1   7      312.03      288.99     21.48 o
 -10   2   7       66.22       85.50     50.06 o
  -9   2   7     1513.63     1640.32     70.41 o
  -8   2   7        6.38        1.59      7.86 o
  -7   2   7      774.67      771.61     18.14 o
  -6   2   7      396.10      452.45     11.61 o
  -5   2   7     6046.99     6183.28     73.87 o
  -4   2   7     1008.15     1012.48     16.21 o
  -3   2   7     2927.40     2871.97     36.20 o
  -2   2   7      704.90      757.48     12.05 o
  -1   2   7     6144.82     6119.71     73.86 o
   0   2   7     7341.86     7039.44     94.86 o
   1   2   7       21.07        2.84      5.22 o
   2   2   7      384.13      425.50     13.55 o
   3   2   7      187.36      203.69     10.25 o
   4   2   7      911.26      930.52     29.68 o
   5   2   7      989.65      941.43     32.82 o
   6   2   7      700.07      624.05     33.48 o
  -9   3   7      479.14      457.72     26.28 o
  -8   3   7     1474.36     1480.68     36.83 o
  -7   3   7     1694.96     1676.64     31.32 o
  -6   3   7     6641.97     6631.31     88.69 o
  -5   3   7     3760.47     3790.24     46.97 o
  -4   3   7     2555.99     2418.46     31.38 o
  -3   3   7     2342.28     2452.26     31.53 o
  -2   3   7      574.13      525.15      9.40 o
  -1   3   7     3199.20     2976.14     42.64 o
   0   3   7    14688.56    14307.11    187.15 o
   1   3   7    10071.96     9980.70    141.45 o
   2   3   7      347.45      328.38     10.94 o
   3   3   7      515.04      512.51     15.46 o
   4   3   7     5056.77     5208.43     90.23 o
   5   3   7     3796.19     3748.08    119.46 o
   6   3   7     1039.77      894.68     38.75 o
  -9   4   7      172.88      164.27     19.12 o
  -8   4   7     2389.67     2361.85     48.15 o
  -7   4   7      435.55      428.95     16.36 o
  -6   4   7      380.56      440.82     12.30 o
  -5   4   7       81.22       81.96      5.55 o
  -4   4   7       83.00       54.85      5.58 o
  -3   4   7     2602.45     2343.17     27.51 o
  -2   4   7     1069.46     1008.33     15.69 o
  -1   4   7     1676.74     1597.78     23.49 o
   0   4   7      136.80      124.67      6.90 o
   1   4   7      119.23      213.95      8.90 o
   2   4   7     3306.90     3481.42     50.79 o
   3   4   7     1299.95     1295.17     25.89 o
   4   4   7       21.87        9.56      7.95 o
   5   4   7        1.07        4.89     13.64 o
   6   4   7       87.19       99.77     18.11 o
  -9   5   7      343.46      341.91     18.33 o
  -8   5   7       13.54        3.88      7.23 o
  -7   5   7     1707.42     1615.37     32.93 o
  -6   5   7      172.00      157.57      8.67 o
  -5   5   7      492.75      447.96     11.46 o
  -4   5   7     1738.45     1958.44     32.57 o
  -3   5   7     3022.80     3083.89     38.63 o
  -2   5   7      747.99      832.10     14.33 o
  -1   5   7      931.87      746.03     15.37 o
   0   5   7      411.68      479.97     12.13 o
   1   5   7      107.26       95.27      6.91 o
   2   5   7     3543.54     3539.37     51.81 o
   3   5   7     1539.50     1490.95     28.80 o
   4   5   7      236.30      263.86     13.04 o
   5   5   7      278.34      255.73     22.26 o
   6   5   7       54.28       35.41     16.56 o
  -9   6   7      300.04      318.41     17.08 o
  -8   6   7      843.05      888.45     23.14 o
  -7   6   7     2150.12     2156.05     46.07 o
  -6   6   7       96.46      102.49      9.08 o
  -5   6   7      437.81      438.36     12.88 o
  -4   6   7     6228.63     6410.65     94.00 o
  -3   6   7     4853.59     5129.37     62.03 o
  -2   6   7      459.51      399.44      9.72 o
  -1   6   7     6926.95     6807.33     84.81 o
   0   6   7      741.91      665.45     14.39 o
   1   6   7       37.79       37.69      6.09 o
   2   6   7     2599.70     2527.62     40.84 o
   3   6   7     1709.25     1751.02     34.45 o
   4   6   7       58.34       63.89      9.33 o
   5   6   7       80.73       61.14     16.43 o
   6   6   7      284.56      208.17     22.57 o
  -9   7   7       22.76        5.26     10.91 o
  -8   7   7      378.09      421.10     16.33 o
  -7   7   7        2.78       10.38      8.16 o
  -6   7   7       68.50       83.21      9.04 o
  -5   7   7       78.67       84.04      7.65 o
  -4   7   7      488.61      461.32     11.57 o
  -3   7   7      710.69      673.23     12.68 o
  -2   7   7      576.09      673.25     12.02 o
  -1   7   7     1865.90     1856.87     27.94 o
   0   7   7      331.83      301.04     10.05 o
   1   7   7     2174.53     2141.84     32.57 o
   2   7   7      851.12      911.61     18.42 o
   3   7   7      194.06      194.40     11.41 o
   4   7   7     1748.28     1609.40     34.87 o
   5   7   7     2123.93     2060.85     64.23 o
   6   7   7      258.66      240.99     23.69 o
  -9   8   7     1321.01     1346.18     37.98 o
  -8   8   7       95.59      102.93     16.97 o
  -7   8   7       23.16       14.11      8.50 o
  -6   8   7     1052.51     1105.12     26.12 o
  -5   8   7     2383.08     2269.02     38.29 o
  -4   8   7     3166.14     3144.60     46.35 o
  -3   8   7     3020.19     2985.10     37.29 o
  -2   8   7        2.00        6.13      4.70 o
  -1   8   7      992.66      929.05     15.84 o
   0   8   7     5190.06     5095.58     68.47 o
   1   8   7     3049.95     3063.47     43.94 o
   2   8   7       35.52       13.57      6.43 o
   3   8   7      220.92      229.82     12.37 o
   4   8   7     4355.70     4399.76     95.61 o
   5   8   7     1301.88     1235.79     57.93 o
   6   8   7      299.55      335.25     27.50 o
  -9   9   7        8.95       15.48     10.86 o
  -8   9   7       23.75       34.39     10.46 o
  -7   9   7     3587.17     3714.52     67.32 o
  -6   9   7      304.04      296.43     14.10 o
  -5   9   7     2055.79     1884.18     33.50 o
  -4   9   7      999.20     1024.93     30.42 o
  -3   9   7     1515.24     1393.37     21.05 o
  -2   9   7     4016.11     3796.58     48.06 o
  -1   9   7     1618.46     1564.28     23.60 o
   0   9   7     1291.61     1347.37     23.26 o
   1   9   7      878.32      840.61     17.62 o
   2   9   7     4038.54     4003.56     57.05 o
   3   9   7     1434.60     1356.08     31.63 o
   4   9   7     1375.60     1405.92     37.06 o
   5   9   7        0.26      -11.15     15.05 o
   6   9   7      891.52      817.61     41.33 o
  -9  10   7        1.93       14.89     11.23 o
  -8  10   7      316.74      303.93     17.14 o
  -7  10   7       79.47       74.28     11.61 o
  -6  10   7     1254.75     1258.20     29.63 o
  -5  10   7        9.66        1.77      7.05 o
  -4  10   7       86.60       95.52      8.85 o
  -3  10   7      105.48       78.80      6.20 o
  -2  10   7     5003.33     4973.92     61.69 o
  -1  10   7      454.15      538.09     14.44 o
   0  10   7      602.88      618.20     20.41 o
   1  10   7      774.49      775.46     18.19 o
   2  10   7      350.93      385.44     14.34 o
   3  10   7      658.79      665.30     21.83 o
   4  10   7      295.05      246.59     15.29 o
   5  10   7       30.09       10.13     17.33 o
  -8  11   7       78.10       76.06     18.36 o
  -7  11   7      358.38      318.59     18.06 o
  -6  11   7     3453.08     3113.63     58.58 o
  -5  11   7      606.31      569.30     18.65 o
  -4  11   7     4396.44     4419.62     73.28 o
  -3  11   7     1852.90     1836.88     28.95 o
  -2  11   7      597.77      569.10     13.23 o
  -1  11   7      972.88      908.25     17.89 o
   0  11   7       30.60       44.70      6.88 o
   1  11   7     1406.80     1427.36     28.07 o
   2  11   7       20.27       20.74      7.97 o
   3  11   7     1180.10     1114.48     28.56 o
   4  11   7      640.20      753.09     30.67 o
   5  11   7     1390.33     1441.29     53.04 o
  -8  12   7      185.63      195.03     20.86 o
  -7  12   7      252.10      247.42     16.68 o
  -6  12   7      335.29      379.83     18.88 o
  -5  12   7      936.02      837.42     22.96 o
  -4  12   7      892.18      974.09     22.56 o
  -3  12   7       13.14        3.38      6.04 o
  -2  12   7      374.83      319.79     10.40 o
  -1  12   7        2.35        7.77      6.48 o
   0  12   7       10.93        6.15      6.14 o
   1  12   7      701.27      705.14     17.55 o
   2  12   7      281.44      275.32     13.42 o
   3  12   7        0.30       -9.74     10.13 o
   4  12   7       30.78       28.29     10.88 o
   5  12   7       43.18       23.64     17.91 o
  -8  13   7      121.79      110.50     14.64 o
  -7  13   7      265.98      253.67     17.53 o
  -6  13   7     1523.08     1441.27     37.43 o
  -5  13   7      923.21      924.76     24.78 o
  -4  13   7     2601.17     2605.80     45.15 o
  -3  13   7     1398.81     1496.38     26.71 o
  -2  13   7      626.05      732.45     16.63 o
  -1  13   7      162.28      210.95     10.24 o
   0  13   7      445.47      425.26     12.71 o
   1  13   7        8.69       12.62      7.48 o
   2  13   7      193.12      194.16     12.43 o
   3  13   7       74.22       89.63     13.23 o
   4  13   7       12.52        6.74     10.53 o
   5  13   7      740.58      822.38     45.83 o
  -8  14   7      649.11      635.57     28.54 o
  -7  14   7      435.05      413.51     21.55 o
  -6  14   7     2837.71     2962.65     63.24 o
  -5  14   7        4.19        0.19      9.89 o
  -4  14   7      349.96      354.61     14.39 o
  -3  14   7     2036.37     2049.90     35.50 o
  -2  14   7     5546.79     5612.80     82.00 o
  -1  14   7      103.87      120.59      8.97 o
   0  14   7      366.66      319.52     12.31 o
   1  14   7     1176.32     1198.34     23.98 o
   2  14   7     1218.70     1178.89     29.13 o
   3  14   7     1137.74     1140.78     35.48 o
   4  14   7      389.24      388.52     19.90 o
  -7  15   7     1580.45     1702.23     43.88 o
  -6  15   7        4.96      -11.78     11.78 o
  -5  15   7       47.53       22.14     11.10 o
  -4  15   7     1035.35     1075.69     24.84 o
  -3  15   7      882.94      784.10     19.92 o
  -2  15   7      661.31      681.53     18.40 o
  -1  15   7     2887.37     2923.98     44.25 o
   0  15   7       21.10       19.36      7.62 o
   1  15   7      845.90      804.26     25.25 o
   2  15   7     1442.90     1546.27     44.84 o
   3  15   7     1444.51     1409.62     38.64 o
   4  15   7      389.20      362.93     20.11 o
  -7  16   7       36.52       24.39     13.87 o
  -6  16   7      644.59      594.54     26.32 o
  -5  16   7     3359.30     3533.97     68.91 o
  -4  16   7      263.80      296.19     13.93 o
  -3  16   7       56.88       32.62      8.84 o
  -2  16   7       66.54       43.61     10.62 o
  -1  16   7       38.30       33.48      8.59 o
   0  16   7      821.18      869.97     20.93 o
   1  16   7     1793.75     1793.36     33.48 o
   2  16   7      130.25      139.09     13.42 o
   3  16   7      465.16      454.66     23.13 o
   4  16   7     1414.95     1466.91     40.26 o
  -7  17   7       82.25      127.14     52.27 o
  -6  17   7       33.09       26.37     13.88 o
  -5  17   7      161.13      165.27     15.75 o
  -4  17   7      455.69      461.27     17.98 o
  -3  17   7      259.80      306.71     15.68 o
  -2  17   7       22.99       -0.62      9.31 o
  -1  17   7      235.29      188.20     13.77 o
   0  17   7       68.70       86.59     11.91 o
   1  17   7        5.74        7.15      8.91 o
   2  17   7      198.54      182.76     16.75 o
   3  17   7        7.18       15.99     12.89 o
  -6  18   7       22.01        2.42     13.54 o
  -5  18   7     1099.24     1078.77     32.44 o
  -4  18   7      800.01      776.56     33.30 o
  -3  18   7      865.08      847.13     25.45 o
  -2  18   7      299.22      277.43     16.01 o
  -1  18   7      302.65      296.69     15.26 o
   0  18   7     1145.22     1107.37     25.04 o
   1  18   7       42.79       66.61     12.06 o
   2  18   7       64.37       60.18     14.17 o
   3  18   7       70.44       94.50     15.44 o
  -6  19   7      301.63      300.36     65.56 o
  -5  19   7       14.93       12.35     13.73 o
  -4  19   7       22.75       36.19     13.65 o
  -3  19   7      388.69      403.63     19.85 o
  -2  19   7      102.15       86.81     12.50 o
  -1  19   7      489.41      486.08     22.09 o
   0  19   7        3.99       -1.96      9.42 o
   1  19   7       83.10       98.15     13.66 o
   2  19   7      536.75      521.87     28.86 o
  -5  20   7       44.00       56.76     15.53 o
  -4  20   7      457.36      408.01     22.66 o
  -3  20   7     1640.57     1681.79     40.69 o
  -2  20   7     1655.81     1837.37     41.06 o
  -1  20   7      156.42      146.88     13.64 o
   0  20   7       87.34      103.85     12.74 o
   1  20   7     1087.42     1052.02     35.68 o
   2  20   7      260.36      274.36     20.81 o
  -4  21   7     1198.31     1157.67     37.29 o
  -3  21   7      183.17      212.73     17.24 o
  -2  21   7        9.28       -8.77     11.78 o
  -1  21   7      882.57      873.96     28.95 o
   0  21   7      351.47      378.39     18.29 o
   1  21   7      808.87      886.80     32.64 o
  -3  22   7      557.11      521.86     54.49 o
  -2  22   7      209.76      214.02     17.76 o
  -1  22   7       45.65       22.61     13.33 o
 -10   0   8      101.06       93.03     44.30 o
  -9   0   8      936.68      986.00     66.46 o
  -8   0   8      147.44      173.35     12.41 o
  -7   0   8     2763.56     2691.62     61.64 o
  -6   0   8     1756.15     1728.06     38.42 o
  -5   0   8    11718.49    11829.78    222.42 o
  -4   0   8     9368.36     9412.17    175.23 o
  -3   0   8      847.59      888.71     20.02 o
  -2   0   8     6772.67     6959.48    114.00 o
  -1   0   8    11470.57    11114.74    178.80 o
   0   0   8       61.03       48.58      6.87 o
   1   0   8     2391.47     2296.91     50.78 o
   2   0   8      240.78      225.13     13.16 o
   3   0   8     9424.35     9193.13    205.42 o
   4   0   8       50.15       22.51     11.24 o
   5   0   8      767.04      733.89     44.21 o
   6   0   8      101.81       81.94     20.76 o
 -10   1   8       73.03       74.96     25.91 o
  -9   1   8     1812.26     1703.83     59.84 o
  -8   1   8       92.07      113.79     10.76 o
  -7   1   8      287.11      284.44     10.15 o
  -6   1   8        3.99        7.64      5.11 o
  -5   1   8     5488.41     5501.65     64.55 o
  -4   1   8      862.97      863.37     16.44 o
  -3   1   8     9934.64    10220.68    116.28 o
  -2   1   8     4837.70     4838.34     57.14 o
  -1   1   8      521.72      594.96     11.63 o
   0   1   8     2027.90     2205.29     32.53 o
   1   1   8     6410.67     6181.51     88.93 o
   2   1   8      542.14      459.61     13.57 o
   3   1   8      296.20      304.38     15.22 o
   4   1   8      166.15      141.87     10.56 o
   5   1   8     1604.64     1531.03     45.60 o
   6   1   8      159.59      157.66     18.74 o
 -10   2   8        1.12       21.71     45.19 o
  -9   2   8        8.20        5.29     14.13 o
  -8   2   8     2072.30     2004.72     39.80 o
  -7   2   8        1.47        5.92      5.66 o
  -6   2   8      779.73      767.95     17.51 o
  -5   2   8     2830.22     2593.41     43.60 o
  -4   2   8     6299.14     6176.46     82.94 o
  -3   2   8      781.93      890.27     12.79 o
  -2   2   8     8948.81     8768.03     97.04 o
  -1   2   8      301.58      265.55      9.88 o
   0   2   8     3290.43     3087.26     43.29 o
   1   2   8       11.21        5.92      5.97 o
   2   2   8     4143.37     3992.02     57.91 o
   3   2   8       28.33       28.21      8.25 o
   4   2   8      544.52      565.89     19.15 o
   5   2   8       97.88       87.72     15.34 o
   6   2   8     1425.02     1413.49     51.44 o
  -9   3   8        0.75       -6.36     13.30 o
  -8   3   8      175.68      184.70      9.74 o
  -7   3   8      960.53      954.08     21.48 o
  -6   3   8     1470.55     1365.46     25.56 o
  -5   3   8      315.37      327.86      9.18 o
  -4   3   8     1716.32     1645.92     27.49 o
  -3   3   8     7417.69     7128.33     77.01 o
  -2   3   8     3089.64     3253.07     37.66 o
  -1   3   8     2305.59     2376.19     39.64 o
   0   3   8     4982.20     4899.64     65.58 o
   1   3   8      320.17      272.79     10.76 o
   2   3   8      148.24      137.57      8.60 o
   3   3   8        3.14        0.70      7.59 o
   4   3   8      213.79      231.37     13.03 o
   5   3   8      501.92      576.77     27.78 o
   6   3   8      531.47      541.61     33.44 o
  -9   4   8      407.38      391.06     25.43 o
  -8   4   8      350.65      351.42     13.50 o
  -7   4   8      134.54      145.25      9.88 o
  -6   4   8      220.82      222.07      9.88 o
  -5   4   8     1136.73     1172.89     20.87 o
  -4   4   8     1603.94     1550.50     25.16 o
  -3   4   8      505.91      564.81     10.56 o
  -2   4   8     1633.27     1749.82     22.27 o
  -1   4   8      142.92      128.57      6.68 o
   0   4   8     3280.24     3215.30     45.14 o
   1   4   8      983.34     1071.75     21.67 o
   2   4   8     1590.88     1636.78     28.09 o
   3   4   8      221.44      211.33     12.47 o
   4   4   8       20.10       15.13      8.81 o
   5   4   8      274.81      253.54     22.85 o
   6   4   8      782.61      696.31     37.21 o
  -9   5   8      234.52      246.57     15.15 o
  -8   5   8       55.47       65.81      8.71 o
  -7   5   8     1018.31      984.08     29.67 o
  -6   5   8     2810.06     2698.02     46.12 o
  -5   5   8     2792.51     2782.16     48.64 o
  -4   5   8       39.02       33.80      5.56 o
  -3   5   8     1097.09     1081.03     15.57 o
  -2   5   8     5671.84     5239.27     61.92 o
  -1   5   8     1311.66     1263.40     20.40 o
   0   5   8     7727.08     7620.85     99.07 o
   1   5   8       71.57       96.10      7.81 o
   2   5   8      636.63      641.33     16.38 o
   3   5   8        4.42        9.62      8.39 o
   4   5   8     7168.30     7416.05    125.93 o
   5   5   8       30.13       37.11     15.69 o
   6   5   8      438.24      398.89     29.03 o
  -9   6   8       75.91       38.14     10.81 o
  -8   6   8      776.83      772.25     22.73 o
  -7   6   8      455.25      493.15     16.94 o
  -6   6   8       44.38       63.25      7.88 o
  -5   6   8        3.17       -1.37      6.36 o
  -4   6   8     3285.72     3197.04     45.78 o
  -3   6   8      742.05      712.96     11.86 o
  -2   6   8      755.42      669.17     12.66 o
  -1   6   8     1577.52     1489.00     25.09 o
   0   6   8      942.74      936.64     18.46 o
   1   6   8      140.46      187.18      9.14 o
   2   6   8      870.68      829.80     18.60 o
   3   6   8     1047.49     1073.35     27.10 o
   4   6   8      577.73      659.81     21.58 o
   5   6   8       35.40       47.69     16.60 o
   6   6   8      616.48      577.40     34.63 o
  -9   7   8      657.13      675.97     24.20 o
  -8   7   8     1278.75     1362.11     31.20 o
  -7   7   8       65.89      106.90     10.78 o
  -6   7   8        4.10       -3.18      7.55 o
  -5   7   8     1588.96     1556.50     28.75 o
  -4   7   8     2226.93     2213.76     33.91 o
  -3   7   8     5340.38     5087.27     58.40 o
  -2   7   8      462.69      414.54     10.17 o
  -1   7   8     2648.78     2601.34     36.47 o
   0   7   8     1004.85     1052.80     20.33 o
   1   7   8     8465.88     8574.99    111.82 o
   2   7   8        1.38       -2.06      6.43 o
   3   7   8      278.58      270.14     14.55 o
   4   7   8      711.41      709.80     22.39 o
   5   7   8     3642.39     3413.97    106.98 o
   6   7   8       23.74      -14.62     31.45 o
  -9   8   8     1194.35     1249.80     36.65 o
  -8   8   8        0.61       -7.97      8.71 o
  -7   8   8      359.34      303.42     15.90 o
  -6   8   8      464.30      503.08     17.69 o
  -5   8   8      531.29      562.75     16.25 o
  -4   8   8        3.96       11.79      6.39 o
  -3   8   8       17.51       23.89      4.62 o
  -2   8   8       40.54       39.16      5.66 o
  -1   8   8     4800.38     4926.12     61.59 o
   0   8   8      138.07      169.67      8.84 o
   1   8   8      496.36      435.51     13.18 o
   2   8   8      346.60      359.27     12.89 o
   3   8   8     2119.80     2185.30     41.85 o
   4   8   8      952.58      920.76     31.97 o
   5   8   8      601.29      589.46     57.74 o
  -9   9   8      247.56      330.37     17.87 o
  -8   9   8      759.03      721.77     32.06 o
  -7   9   8     1209.98     1217.15     29.49 o
  -6   9   8      109.38      133.94     11.26 o
  -5   9   8       13.72        1.89      7.24 o
  -4   9   8      552.13      538.78     17.26 o
  -3   9   8     4874.08     4807.36     57.50 o
  -2   9   8     1875.11     1728.60     25.53 o
  -1   9   8      500.20      473.30     12.84 o
   0   9   8       46.32       29.34      6.68 o
   1   9   8     1137.46     1119.76     23.46 o
   2   9   8        0.74        9.12      7.08 o
   3   9   8       35.11       15.89      9.70 o
   4   9   8        2.74       15.52     10.18 o
   5   9   8       43.32       38.86     17.71 o
  -9  10   8      140.50      168.19     15.10 o
  -8  10   8       34.15       41.23     11.61 o
  -7  10   8      863.19      824.97     24.66 o
  -6  10   8     2457.83     2328.68     46.31 o
  -5  10   8     1520.07     1515.94     29.48 o
  -4  10   8        9.08       22.54      8.13 o
  -3  10   8     2730.79     2651.05     36.94 o
  -2  10   8     1268.21     1137.00     19.36 o
  -1  10   8     6314.96     5985.34     77.06 o
   0  10   8      527.62      549.88     14.81 o
   1  10   8      720.57      682.41     21.66 o
   2  10   8     1053.37     1107.91     30.39 o
   3  10   8     4542.85     4555.71     82.63 o
   4  10   8       39.48       30.20     10.86 o
   5  10   8      859.48      902.95     43.93 o
  -8  11   8      597.53      660.53     25.25 o
  -7  11   8       66.06       93.53     12.74 o
  -6  11   8     1848.75     1900.10     40.46 o
  -5  11   8      297.12      352.19     16.78 o
  -4  11   8       13.44        9.18      6.49 o
  -3  11   8      263.76      243.59      9.26 o
  -2  11   8     1704.59     1663.04     25.44 o
  -1  11   8      695.22      783.98     16.46 o
   0  11   8     1169.84     1210.24     22.02 o
   1  11   8     1053.01     1055.34     23.44 o
   2  11   8      404.40      416.98     16.23 o
   3  11   8        0.43       -0.14      9.52 o
   4  11   8      261.93      266.30     17.04 o
   5  11   8      248.84      220.88     24.63 o
  -8  12   8     1691.71     1765.42     43.64 o
  -7  12   8      491.02      471.89     25.75 o
  -6  12   8       71.81       82.61     12.85 o
  -5  12   8       12.33       -0.08     10.55 o
  -4  12   8     1903.55     1873.06     34.57 o
  -3  12   8     6102.52     6270.71     82.69 o
  -2  12   8      679.65      758.89     16.94 o
  -1  12   8       37.69       36.89      6.97 o
   0  12   8     2955.82     2945.09     42.48 o
   1  12   8      249.35      288.42     12.21 o
   2  12   8     4191.40     4259.45     73.89 o
   3  12   8      156.89      139.49     14.42 o
   4  12   8     1090.18     1082.51     34.68 o
   5  12   8       45.36       55.95     20.33 o
  -8  13   8      130.73      166.61     20.28 o
  -7  13   8      584.16      553.51     24.01 o
  -6  13   8     1225.91     1246.00     34.66 o
  -5  13   8     1094.66     1029.35     26.23 o
  -4  13   8       63.28       75.86      8.00 o
  -3  13   8        0.12       10.15      6.72 o
  -2  13   8     4566.49     4478.54     60.10 o
  -1  13   8      766.92      744.12     17.29 o
   0  13   8     1121.64     1150.13     23.18 o
   1  13   8        7.70        0.50      7.37 o
   2  13   8     1683.73     1723.57     45.79 o
   3  13   8       47.77       19.44     11.78 o
   4  13   8      387.71      433.54     23.55 o
  -8  14   8      184.56      163.28     16.94 o
  -7  14   8      363.08      331.39     31.73 o
  -6  14   8     1077.13     1109.13     33.08 o
  -5  14   8      246.79      269.27     16.29 o
  -4  14   8        5.68       -7.00      7.00 o
  -3  14   8       15.37       13.27      7.77 o
  -2  14   8      234.37      301.46     13.27 o
  -1  14   8      314.70      398.24     13.37 o
   0  14   8      190.51      192.66     11.12 o
   1  14   8        3.94       -8.16      8.16 o
   2  14   8      514.32      514.12     20.13 o
   3  14   8     1159.38     1131.85     44.13 o
   4  14   8        6.41        5.31     11.65 o
  -7  15   8       68.59       58.70     14.08 o
  -6  15   8     2448.08     2319.20     57.35 o
  -5  15   8       55.72       47.37     11.85 o
  -4  15   8      360.44      390.86     16.90 o
  -3  15   8     1029.05     1029.11     23.35 o
  -2  15   8      124.70      142.40     10.85 o
  -1  15   8      330.02      357.47     14.03 o
   0  15   8     2074.41     2231.40     37.22 o
   1  15   8     1375.98     1435.74     29.03 o
   2  15   8      200.10      227.94     15.09 o
   3  15   8      300.84      296.96     19.58 o
   4  15   8      654.42      639.52     30.87 o
  -7  16   8      343.83      358.18     21.92 o
  -6  16   8      200.07      222.31     18.31 o
  -5  16   8      609.08      585.96     23.91 o
  -4  16   8      417.22      407.43     16.07 o
  -3  16   8     1250.11     1308.52     28.63 o
  -2  16   8      163.24      190.08     12.08 o
  -1  16   8     2222.88     2208.81     37.33 o
   0  16   8       30.48       32.55      9.02 o
   1  16   8     1115.95     1174.32     26.20 o
   2  16   8      171.86      185.27     16.90 o
   3  16   8      454.43      470.30     24.04 o
  -6  17   8       85.78       80.04     15.11 o
  -5  17   8      521.39      472.78     22.49 o
  -4  17   8      224.47      217.03     13.64 o
  -3  17   8     2115.26     2218.63     41.59 o
  -2  17   8       55.41       55.57     11.34 o
  -1  17   8       88.04       61.56     10.03 o
   0  17   8      226.34      229.80     12.43 o
   1  17   8     5205.81     5214.15     85.75 o
   2  17   8        8.78        9.98     12.81 o
   3  17   8      247.81      286.58     20.59 o
  -6  18   8      371.02      421.90     24.46 o
  -5  18   8      325.59      355.67     20.83 o
  -4  18   8      423.90      402.02     20.86 o
  -3  18   8      214.36      211.87     14.65 o
  -2  18   8       45.95       34.83     11.05 o
  -1  18   8     1501.11     1501.68     30.96 o
   0  18   8      308.34      286.62     17.32 o
   1  18   8        3.71      -10.72     10.72 o
   2  18   8       15.18        4.93     16.95 o
  -5  19   8      188.13      162.96     18.14 o
  -4  19   8        0.68       -9.63      9.63 o
  -3  19   8       37.01       23.48     11.69 o
  -2  19   8      907.10      938.37     28.40 o
  -1  19   8        3.90       -9.21      9.21 o
   0  19   8      963.27      864.25     24.53 o
   1  19   8      435.71      384.80     20.75 o
   2  19   8      678.46      645.54     32.70 o
  -5  20   8      394.19      472.07     52.75 o
  -4  20   8      704.44      753.58     28.30 o
  -3  20   8        9.69       -2.14     11.83 o
  -2  20   8      304.47      288.55     18.74 o
  -1  20   8       44.14       23.07     11.61 o
   0  20   8     1562.99     1558.53     33.02 o
   1  20   8        5.48        2.24     13.01 o
  -3  21   8       10.90       10.67     12.48 o
  -2  21   8       78.46       68.32     14.19 o
  -1  21   8      177.74      169.15     15.92 o
   0  21   8        1.03      -11.48     11.48 o
 -10   1   9     1495.65     1557.16     84.58 o
  -9   1   9        1.15       -0.58      9.54 o
  -8   1   9      788.33      806.90     19.95 o
  -7   1   9     3797.05     3729.68     58.54 o
  -6   1   9     6045.79     6174.92     91.92 o
  -5   1   9       95.33      132.90      7.52 o
  -4   1   9     3059.07     3043.25     44.17 o
  -3   1   9      633.39      644.73     10.12 o
  -2   1   9     3676.90     3721.49     44.14 o
  -1   1   9     1016.06     1167.44     18.19 o
   0   1   9     4566.12     4480.82     63.46 o
   1   1   9     2507.58     2609.30     47.04 o
   2   1   9        4.20        4.92      6.39 o
   3   1   9       33.62        9.34      8.32 o
   4   1   9     1788.14     1890.39     36.24 o
   5   1   9      345.30      346.89     21.30 o
 -10   2   9       17.22       39.87     46.52 o
  -9   2   9       11.47        3.03     11.97 o
  -8   2   9     4064.77     4152.38     69.04 o
  -7   2   9      325.87      335.44     12.02 o
  -6   2   9     3162.55     3097.80     49.62 o
  -5   2   9       24.09       26.01      6.35 o
  -4   2   9     5514.38     5519.49     76.47 o
  -3   2   9     3409.86     3407.24     37.89 o
  -2   2   9     3799.38     3831.14     45.31 o
  -1   2   9     2655.67     2585.89     34.69 o
   0   2   9       36.13       27.94      5.35 o
   1   2   9      686.34      643.76     16.05 o
   2   2   9      845.08      903.00     19.56 o
   3   2   9      186.46      223.66     13.54 o
   4   2   9      505.74      535.84     19.68 o
   5   2   9      196.20      204.07     19.83 o
  -9   3   9      329.56      380.38     19.71 o
  -8   3   9      203.76      216.89     10.94 o
  -7   3   9     3137.69     2943.46     48.04 o
  -6   3   9      952.17      897.92     24.26 o
  -5   3   9       66.64       58.44      7.10 o
  -4   3   9      349.38      391.64     10.88 o
  -3   3   9     5620.02     5414.34     61.78 o
  -2   3   9      171.56      169.93      6.83 o
  -1   3   9     1288.45     1230.70     20.24 o
   0   3   9     1861.02     1863.67     33.79 o
   1   3   9     7197.66     6930.78     95.73 o
   2   3   9     3824.72     3879.70     57.86 o
   3   3   9      353.47      354.26     17.86 o
   4   3   9      165.24      183.76     12.93 o
   5   3   9      135.93      127.36     20.00 o
  -9   4   9     3854.28     3707.91     78.04 o
  -8   4   9       19.66       17.65      6.97 o
  -7   4   9      237.01      266.69     11.25 o
  -6   4   9      613.24      590.13     15.40 o
  -5   4   9     6250.51     6311.44     89.64 o
  -4   4   9      157.37      222.25      9.76 o
  -3   4   9     2593.12     2573.53     30.86 o
  -2   4   9       79.21       69.61      5.42 o
  -1   4   9     7913.54     7678.54    139.35 o
   0   4   9     2229.02     2308.27     34.85 o
   1   4   9     1416.77     1375.25     25.16 o
   2   4   9      549.68      551.09     18.44 o
   3   4   9     3120.96     3211.38     60.58 o
   4   4   9     1136.70     1015.54     26.85 o
   5   4   9      563.19      573.95     34.78 o
  -9   5   9      277.69      286.47     16.43 o
  -8   5   9      237.62      218.89     12.27 o
  -7   5   9      180.39      137.02     10.42 o
  -6   5   9     1082.65     1009.45     22.67 o
  -5   5   9      233.66      262.70     10.30 o
  -4   5   9      278.23      255.24      9.16 o
  -3   5   9      878.35      857.46     13.61 o
  -2   5   9      319.15      273.67      8.25 o
  -1   5   9      129.15       93.16      7.21 o
   0   5   9      134.41      167.76      8.80 o
   1   5   9       52.01       73.39      7.65 o
   2   5   9      377.50      370.01     13.88 o
   3   5   9      873.93      920.83     25.84 o
   4   5   9       55.38       51.15     10.26 o
   5   5   9      108.52       99.23     19.60 o
  -9   6   9      484.06      486.34     21.60 o
  -8   6   9      370.92      357.33     15.44 o
  -7   6   9       60.74       63.35     10.42 o
  -6   6   9      785.93      786.43     21.84 o
  -5   6   9     2642.57     2570.72     42.79 o
  -4   6   9     4808.87     4628.43     62.06 o
  -3   6   9      367.30      355.63      8.98 o
  -2   6   9     3362.23     3370.37     43.49 o
  -1   6   9     4691.90     4544.78     64.47 o
   0   6   9     4561.42     4291.37     61.72 o
   1   6   9       67.50       88.84      8.03 o
   2   6   9       89.48       94.99      9.21 o
   3   6   9     2248.39     2154.76     44.57 o
   4   6   9     1027.10     1126.45     36.84 o
   5   6   9      179.60      171.04     22.11 o
  -9   7   9      592.01      568.91     22.50 o
  -8   7   9       44.27       44.35      9.79 o
  -7   7   9      728.34      701.88     22.52 o
  -6   7   9      811.94      824.97     20.94 o
  -5   7   9     1417.10     1380.51     27.18 o
  -4   7   9      776.68      777.40     17.25 o
  -3   7   9     1153.89     1050.31     17.56 o
  -2   7   9      406.56      430.92     10.89 o
  -1   7   9      150.62      124.08      8.07 o
   0   7   9     1664.41     1547.51     28.94 o
   1   7   9      244.13      299.62     11.91 o
   2   7   9     2090.28     2022.61     35.65 o
   3   7   9      876.20      981.05     33.97 o
   4   7   9       15.09       15.73     10.63 o
   5   7   9        9.28       15.08     18.48 o
  -9   8   9       31.41       19.46     11.50 o
  -8   8   9     1657.07     1644.83     36.62 o
  -7   8   9      185.57      169.32     12.55 o
  -6   8   9      754.84      826.63     23.63 o
  -5   8   9       40.21       29.07      7.64 o
  -4   8   9     3389.12     3556.36     54.05 o
  -3   8   9       34.85       37.43      5.19 o
  -2   8   9     6440.83     6153.20     73.04 o
  -1   8   9      327.95      284.69     10.35 o
   0   8   9      219.63      292.05     11.44 o
   1   8   9       98.41       82.52      9.17 o
   2   8   9     2718.94     2533.83     42.74 o
   3   8   9      930.08      984.24     27.41 o
   4   8   9       56.32       48.62     11.74 o
   5   8   9      477.30      455.52     31.92 o
  -9   9   9        2.72        5.59     10.84 o
  -8   9   9     1061.72     1083.99     28.91 o
  -7   9   9       13.41       13.00      9.43 o
  -6   9   9     1848.28     1714.48     37.03 o
  -5   9   9      432.20      425.15     14.83 o
  -4   9   9     2100.98     2200.75     41.23 o
  -3   9   9      224.25      221.57      8.59 o
  -2   9   9     1825.93     1873.58     27.75 o
  -1   9   9     5088.95     5065.22     68.63 o
   0   9   9     3126.76     3162.28     46.47 o
   1   9   9      150.58      175.21      9.79 o
   2   9   9      157.06      138.98     10.31 o
   3   9   9      432.52      412.97     18.70 o
   4   9   9     2664.76     2654.49     58.04 o
   5   9   9      354.32      352.07     29.05 o
  -9  10   9      825.94      939.76     30.00 o
  -8  10   9        2.85       -5.10     10.68 o
  -7  10   9       46.22       48.37     11.63 o
  -6  10   9      670.82      644.72     21.74 o
  -5  10   9     2122.19     2211.49     43.21 o
  -4  10   9        0.35       -6.17      6.17 o
  -3  10   9     1885.30     1765.72     26.35 o
  -2  10   9     2121.05     2247.41     32.52 o
  -1  10   9      509.93      447.63     17.47 o
   0  10   9        1.22       -6.41      6.65 o
   1  10   9     2721.30     2634.12     40.68 o
   2  10   9       34.78       42.90      9.72 o
   3  10   9        1.93       -9.14      9.14 o
   4  10   9      775.68      771.24     28.88 o
   5  10   9      303.51      240.64     25.73 o
  -8  11   9      197.57      220.26     16.50 o
  -7  11   9     1527.61     1596.16     36.64 o
  -6  11   9     1265.69     1325.70     32.32 o
  -5  11   9      307.05      341.91     14.33 o
  -4  11   9      142.82      148.07      9.84 o
  -3  11   9     7756.67     7786.49    101.14 o
  -2  11   9      949.46     1001.24     19.55 o
  -1  11   9       11.41       17.22      6.73 o
   0  11   9     1485.48     1407.33     26.45 o
   1  11   9     1865.37     1775.51     34.12 o
   2  11   9     1034.73     1077.94     27.73 o
   3  11   9      912.10      858.35     27.02 o
   4  11   9      370.82      329.09     19.12 o
  -8  12   9       85.80       71.36     17.26 o
  -7  12   9       33.70       16.04     11.53 o
  -6  12   9      257.56      272.04     15.82 o
  -5  12   9      228.27      199.01     12.27 o
  -4  12   9       84.68      116.51      9.68 o
  -3  12   9       54.17       25.61      6.80 o
  -2  12   9      618.71      625.88     16.06 o
  -1  12   9       55.71       42.39      7.50 o
   0  12   9       32.19       31.33      7.40 o
   1  12   9       20.53       19.90      8.46 o
   2  12   9      147.38      130.92     12.87 o
   3  12   9       30.61       26.40     12.24 o
   4  12   9       27.74       25.37     12.23 o
  -8  13   9       49.92       50.72     13.63 o
  -7  13   9     2253.27     2165.21     50.49 o
  -6  13   9      264.09      247.60     17.28 o
  -5  13   9       71.67       52.97     10.58 o
  -4  13   9       63.16       87.89      9.57 o
  -3  13   9     8293.35     7905.44    107.53 o
  -2  13   9      572.80      501.32     15.25 o
  -1  13   9       99.36      136.81      9.39 o
   0  13   9       18.77       17.85      7.75 o
   1  13   9     2482.66     2444.88     41.39 o
   2  13   9       37.37       40.31     10.98 o
   3  13   9      607.58      608.94     28.77 o
   4  13   9        9.89       13.12     12.05 o
  -8  14   9       71.52       86.83     50.95 o
  -7  14   9      493.62      496.01     23.88 o
  -6  14   9      265.25      290.80     19.07 o
  -5  14   9     2734.45     2862.69     53.93 o
  -4  14   9       69.28      104.58      9.56 o
  -3  14   9       95.69       97.47     10.76 o
  -2  14   9      158.62      196.14     10.90 o
  -1  14   9     1365.61     1334.27     28.24 o
   0  14   9      456.79      411.46     15.03 o
   1  14   9      984.27     1073.36     24.67 o
   2  14   9      352.08      374.55     19.27 o
   3  14   9      308.86      323.66     20.49 o
  -7  15   9     1304.83     1343.42     38.54 o
  -6  15   9      703.70      635.15     26.86 o
  -5  15   9       84.48       95.34     13.50 o
  -4  15   9      946.75     1001.37     32.98 o
  -3  15   9      407.19      386.82     15.19 o
  -2  15   9      182.47      175.39     11.08 o
  -1  15   9     1563.82     1552.62     28.44 o
   0  15   9     3742.40     3743.03     56.25 o
   1  15   9       51.64       61.44     11.15 o
   2  15   9       24.05       23.09     11.64 o
   3  15   9      304.03      317.27     20.44 o
  -7  16   9       77.89       70.42     15.09 o
  -6  16   9      498.50      441.17     23.30 o
  -5  16   9      107.60       86.81     15.47 o
  -4  16   9     1234.87     1194.86     27.74 o
  -3  16   9       52.70       37.05      9.61 o
  -2  16   9     4587.12     4656.28     75.33 o
  -1  16   9      520.67      506.51     17.19 o
   0  16   9      426.25      420.04     16.52 o
   1  16   9      337.58      341.99     17.39 o
   2  16   9     1195.73     1183.37     36.40 o
   3  16   9      370.68      417.98     30.45 o
  -6  17   9      173.05      185.07     18.48 o
  -5  17   9        1.49        5.10     11.98 o
  -4  17   9      402.17      347.74     19.50 o
  -3  17   9        5.76        1.14      9.25 o
  -2  17   9      317.76      315.55     16.24 o
  -1  17   9       65.81       45.53      9.69 o
   0  17   9      712.40      716.19     23.23 o
   1  17   9       34.70       18.64     11.74 o
   2  17   9        8.37       -2.73     12.93 o
  -6  18   9      231.21      218.05     19.46 o
  -5  18   9      771.44      760.46     29.02 o
  -4  18   9      969.90      963.75     25.86 o
  -3  18   9        0.08       16.79     11.16 o
  -2  18   9      499.81      531.40     20.58 o
  -1  18   9      969.00     1000.86     24.83 o
   0  18   9     1139.61     1258.64     31.20 o
   1  18   9        0.94       -3.11     11.62 o
   2  18   9     1054.10      982.18     36.10 o
  -5  19   9      179.51      169.78     17.67 o
  -4  19   9      633.93      714.08     24.66 o
  -3  19   9       21.98       -2.64     11.26 o
  -2  19   9      141.45      171.04     14.00 o
  -1  19   9      425.85      472.24     19.34 o
   0  19   9      973.46      966.98     32.28 o
   1  19   9       85.01       71.94     13.86 o
  -4  20   9       22.23       20.93     11.47 o
  -3  20   9      100.35      100.37     14.50 o
  -2  20   9      196.72      213.47     16.13 o
  -1  20   9     1034.87     1141.48     31.27 o
   0  20   9      517.32      484.25     22.34 o
  -2  21   9        4.74       -9.21     11.69 o
 -10   0  10       37.50       23.92     43.86 o
  -9   0  10     2861.61     3001.56     95.41 o
  -8   0  10     3364.94     3197.40     83.98 o
  -7   0  10      990.73      996.33     43.24 o
  -6   0  10      173.11      168.90     13.81 o
  -5   0  10      692.61      635.27     22.55 o
  -4   0  10     9848.92     9966.63    173.01 o
  -3   0  10     5715.45     5778.31     85.31 o
  -2   0  10       84.23       75.06      9.71 o
  -1   0  10        3.53       -6.20      7.09 o
   0   0  10     5543.54     5106.86     93.92 o
   1   0  10      233.01      270.90     15.11 o
   2   0  10     2292.69     2120.75     59.44 o
   3   0  10      836.93      818.07     31.20 o
   4   0  10      390.12      453.09     24.86 o
   5   0  10       71.67       51.11     21.21 o
  -9   1  10      489.74      450.73     21.26 o
  -8   1  10      907.01      874.61     22.02 o
  -7   1  10       14.47       14.64      7.10 o
  -6   1  10      197.60      206.16     12.18 o
  -5   1  10      640.74      668.39     15.67 o
  -4   1  10      878.27      914.28     18.80 o
  -3   1  10      735.68      646.07     11.26 o
  -2   1  10     3635.33     3462.33     41.93 o
  -1   1  10     4833.84     4882.46     59.23 o
   0   1  10      526.47      505.54     16.15 o
   1   1  10      838.10      849.93     19.66 o
   2   1  10     1775.75     1684.45     31.63 o
   3   1  10     1107.83     1111.83     27.61 o
   4   1  10      600.99      613.73     20.77 o
   5   1  10      372.04      354.57     22.55 o
  -9   2  10      397.93      431.76     24.67 o
  -8   2  10      408.03      415.67     16.75 o
  -7   2  10      800.24      798.15     20.80 o
  -6   2  10     1216.42     1187.30     24.30 o
  -5   2  10      573.64      643.70     16.29 o
  -4   2  10      377.27      352.21     10.32 o
  -3   2  10     1246.88     1224.28     16.84 o
  -2   2  10      891.10      891.67     15.25 o
  -1   2  10     4454.07     4216.92     52.07 o
   0   2  10       87.63       65.92      7.26 o
   1   2  10      151.41      158.22      9.28 o
   2   2  10      258.86      266.77     13.10 o
   3   2  10     1257.97     1143.85     29.49 o
   4   2  10      327.95      307.77     15.47 o
   5   2  10      223.33      194.44     21.75 o
  -9   3  10       26.94       18.74     10.03 o
  -8   3  10       13.34       30.85      8.33 o
  -7   3  10      505.56      545.21     16.18 o
  -6   3  10      530.54      508.28     15.63 o
  -5   3  10      161.25      168.94      9.38 o
  -4   3  10      186.11      166.41      7.77 o
  -3   3  10     4973.60     5050.92     58.38 o
  -2   3  10        6.33       28.13      5.16 o
  -1   3  10      907.51     1010.18     17.67 o
   0   3  10     1187.29     1230.73     22.36 o
   1   3  10      403.21      362.50     13.11 o
   2   3  10      798.48      749.61     21.56 o
   3   3  10      474.40      418.29     18.43 o
   4   3  10     1175.36     1101.39     29.39 o
   5   3  10      202.32      248.64     25.46 o
  -9   4  10        6.51       22.84     10.14 o
  -8   4  10       23.19       35.32      8.78 o
  -7   4  10      440.16      493.25     15.66 o
  -6   4  10     2782.81     2730.96     45.58 o
  -5   4  10      454.46      472.40     14.29 o
  -4   4  10      394.42      384.45     11.62 o
  -3   4  10      193.56      228.08      7.34 o
  -2   4  10     4029.07     3912.03     45.61 o
  -1   4  10     2022.22     2065.42     32.36 o
   0   4  10       46.27       34.41      6.99 o
   1   4  10      166.45      199.53     10.07 o
   2   4  10      518.32      553.92     18.31 o
   3   4  10      661.16      773.94     24.53 o
   4   4  10        8.76        2.99      9.93 o
   5   4  10       31.21       19.84     20.72 o
  -9   5  10      959.38      968.84     28.50 o
  -8   5  10     1815.04     1830.48     41.65 o
  -7   5  10       17.08       37.73      8.31 o
  -6   5  10      903.71      906.06     21.95 o
  -5   5  10      446.90      466.04     14.47 o
  -4   5  10     4355.70     4390.27     59.81 o
  -3   5  10     2576.36     2495.87     30.75 o
  -2   5  10      907.93      981.67     17.88 o
  -1   5  10     2095.85     2031.35     32.03 o
   0   5  10     2794.05     2728.68     42.57 o
   1   5  10     2043.62     2055.02     39.42 o
   2   5  10       84.39       79.01      9.79 o
   3   5  10       22.64       21.13      9.93 o
   4   5  10      466.17      420.80     18.62 o
   5   5  10     1100.82     1111.37     55.31 o
  -9   6  10      854.70      804.85     24.04 o
  -8   6  10       74.89       89.71      9.71 o
  -7   6  10      970.57      897.24     22.76 o
  -6   6  10      904.79      917.27     21.74 o
  -5   6  10      211.35      194.00     10.72 o
  -4   6  10      138.21      117.34      8.44 o
  -3   6  10     5155.00     5023.69     56.91 o
  -2   6  10      700.53      681.22     16.68 o
  -1   6  10     1715.09     1757.64     28.89 o
   0   6  10     1394.94     1501.19     26.30 o
   1   6  10      169.88      153.96      9.48 o
   2   6  10       35.98       51.62      8.90 o
   3   6  10     1380.34     1285.02     32.06 o
   4   6  10     1904.35     1845.71     41.22 o
   5   6  10      111.51      103.04     21.25 o
  -9   7  10       12.96       12.30      9.84 o
  -8   7  10       96.29      134.02     12.16 o
  -7   7  10     2667.61     2644.02     51.34 o
  -6   7  10      388.34      385.24     14.25 o
  -5   7  10      713.84      766.13     18.63 o
  -4   7  10       13.16       19.58      7.74 o
  -3   7  10     1036.14      963.58     16.78 o
  -2   7  10     2228.39     2141.18     29.77 o
  -1   7  10      794.79      725.08     22.27 o
   0   7  10        6.82        4.42      6.80 o
   1   7  10      226.87      223.45     10.69 o
   2   7  10     3812.57     3784.94     59.76 o
   3   7  10        5.13       -3.01      9.33 o
   4   7  10     1512.08     1556.10     42.43 o
   5   7  10        9.94       38.10     35.88 o
  -9   8  10      256.82      313.66     16.59 o
  -8   8  10      232.58      222.77     14.36 o
  -7   8  10     1478.49     1385.00     32.60 o
  -6   8  10       69.27      103.35     10.14 o
  -5   8  10      256.74      238.33     11.40 o
  -4   8  10      108.61       99.69      8.80 o
  -3   8  10     1363.13     1410.90     22.53 o
  -2   8  10     1154.34     1109.02     19.83 o
  -1   8  10      947.12      863.15     18.70 o
   0   8  10      434.63      423.81     13.91 o
   1   8  10      543.13      615.70     23.64 o
   2   8  10     2278.91     2199.64     41.64 o
   3   8  10      325.67      287.39     16.48 o
   4   8  10       29.42        8.06     11.09 o
  -9   9  10        3.38       -0.27     10.82 o
  -8   9  10      454.83      473.15     19.64 o
  -7   9  10     1116.00     1077.46     28.42 o
  -6   9  10     2257.15     2126.14     43.82 o
  -5   9  10      271.99      316.39     13.68 o
  -4   9  10      648.58      656.99     16.25 o
  -3   9  10      266.42      304.82      9.92 o
  -2   9  10        3.74        6.91      6.14 o
  -1   9  10      283.26      335.44     11.74 o
   0   9  10      894.22      867.14     19.43 o
   1   9  10      938.91      798.86     19.48 o
   2   9  10       42.48       67.59     10.73 o
   3   9  10      527.43      554.57     22.06 o
   4   9  10      528.71      627.86     39.36 o
  -9  10  10     1741.73     1908.03    141.76 o
  -8  10  10      355.80      340.26     18.90 o
  -7  10  10       50.68       49.87     11.16 o
  -6  10  10        4.08       -7.00      9.38 o
  -5  10  10      130.39      153.62     10.96 o
  -4  10  10     3118.24     2843.31     45.84 o
  -3  10  10      125.88      127.64      8.07 o
  -2  10  10      495.63      458.61     15.03 o
  -1  10  10        5.93       12.06      6.63 o
   0  10  10     1753.08     1817.26     31.01 o
   1  10  10     3323.88     3285.89     53.74 o
   2  10  10      951.81     1037.01     32.04 o
   3  10  10      395.07      409.67     22.88 o
   4  10  10      117.70      103.88     14.90 o
  -8  11  10      343.78      373.18     20.76 o
  -7  11  10      654.15      627.24     23.17 o
  -6  11  10      270.21      295.39     20.66 o
  -5  11  10      766.08      807.26     22.20 o
  -4  11  10     4186.64     3950.56     60.89 o
  -3  11  10      201.84      194.80      9.46 o
  -2  11  10       89.03       89.02      8.10 o
  -1  11  10      887.35      957.55     19.81 o
   0  11  10     1007.42      991.29     20.46 o
   1  11  10      891.86      946.41     32.25 o
   2  11  10      680.84      719.11     24.02 o
   3  11  10      168.59      162.50     16.02 o
   4  11  10      106.84      111.70     14.79 o
  -8  12  10      318.32      316.65     19.90 o
  -7  12  10     1387.77     1306.68     37.99 o
  -6  12  10     2776.63     2894.01     57.24 o
  -5  12  10      853.37      887.30     23.32 o
  -4  12  10       24.06       33.38      8.49 o
  -3  12  10     2710.86     2726.93     41.07 o
  -2  12  10     2693.36     2693.75     41.57 o
  -1  12  10     2617.14     2713.96     41.02 o
   0  12  10      349.72      323.64     12.67 o
   1  12  10       54.81       55.86      9.98 o
   2  12  10      617.57      655.30     24.59 o
   3  12  10     2483.43     2668.92     60.77 o
   4  12  10      434.43      453.15     42.02 o
  -8  13  10      503.60      506.15     24.34 o
  -7  13  10      133.21      135.57     15.32 o
  -6  13  10      111.14       87.27     12.53 o
  -5  13  10      838.87      799.93     29.20 o
  -4  13  10     1026.87     1065.87     27.60 o
  -3  13  10      103.63      129.46     10.01 o
  -2  13  10      249.50      208.30     11.05 o
  -1  13  10      206.47      253.68     11.77 o
   0  13  10       35.83       38.30      9.01 o
   1  13  10     1087.12     1140.96     25.77 o
   2  13  10      993.33      965.31     31.56 o
   3  13  10        1.08        2.60     12.42 o
  -7  14  10        5.19        1.51     12.49 o
  -6  14  10      275.83      251.89     18.18 o
  -5  14  10      772.89      773.81     32.79 o
  -4  14  10      534.91      528.10     20.35 o
  -3  14  10      582.74      565.36     17.39 o
  -2  14  10      428.98      389.13     14.38 o
  -1  14  10      422.64      423.77     15.52 o
   0  14  10     2096.74     2143.50     36.93 o
   1  14  10      604.92      622.85     21.28 o
   2  14  10      436.71      471.54     22.11 o
   3  14  10      108.36      114.96     16.06 o
  -7  15  10      318.24      341.12     29.88 o
  -6  15  10      116.25      120.92     17.21 o
  -5  15  10      384.83      454.38     22.42 o
  -4  15  10      760.53      687.88     19.94 o
  -3  15  10     2725.98     2662.33     45.62 o
  -2  15  10      190.83      196.57     11.91 o
  -1  15  10      196.54      159.71     11.90 o
   0  15  10     1171.60     1181.77     26.68 o
   1  15  10     1111.48     1110.03     30.64 o
   2  15  10        3.58       -1.37     13.08 o
   3  15  10      138.29      224.16     54.93 o
  -7  16  10       46.69       31.11     42.75 o
  -6  16  10      108.28       90.76     15.52 o
  -5  16  10      149.37      132.37     14.91 o
  -4  16  10      343.40      352.37     15.12 o
  -3  16  10        2.81       -7.40      8.75 o
  -2  16  10        0.11        0.36      9.19 o
  -1  16  10       52.97       48.42     10.05 o
   0  16  10      802.31      794.64     23.07 o
   1  16  10      511.65      528.12     22.61 o
   2  16  10       82.89       75.54     15.52 o
  -6  17  10     1307.30     1343.53     40.05 o
  -5  17  10      211.06      186.50     16.83 o
  -4  17  10       22.86       12.17      9.63 o
  -3  17  10       78.54       79.03     10.86 o
  -2  17  10     1224.96     1268.11     30.90 o
  -1  17  10      812.81      861.68     24.23 o
   0  17  10      503.53      521.73     19.27 o
   1  17  10        6.80        5.01     11.92 o
   2  17  10      709.02      750.72     46.37 o
  -5  18  10       97.18      102.07     15.59 o
  -4  18  10      276.07      310.44     15.99 o
  -3  18  10      788.98      701.87     24.51 o
  -2  18  10      318.43      382.15     18.10 o
  -1  18  10       44.13       44.57     11.06 o
   0  18  10     1107.63     1232.38     30.38 o
   1  18  10      541.64      561.39     32.24 o
  -5  19  10      395.42      467.10     52.14 o
  -4  19  10      473.83      511.14     30.49 o
  -3  19  10       11.91       47.03     12.22 o
  -2  19  10       36.20       52.67     14.35 o
  -1  19  10      191.34      159.69     14.98 o
   0  19  10      313.50      347.27     19.13 o
  -3  20  10        1.58       -7.49     11.59 o
  -2  20  10       68.27       66.17     13.63 o
  -1  20  10      550.31      603.35     24.84 o
  -9   1  11       44.90       64.98     13.80 o
  -8   1  11       91.19       81.42     10.93 o
  -7   1  11     2204.91     2149.56     40.14 o
  -6   1  11      355.05      307.04     12.73 o
  -5   1  11      394.97      416.34     13.10 o
  -4   1  11     1484.83     1420.11     32.18 o
  -3   1  11     5549.91     5431.41     59.28 o
  -2   1  11      333.41      333.56     10.11 o
  -1   1  11      351.35      281.53      9.56 o
   0   1  11     2504.17     2436.55     39.36 o
   1   1  11     4046.48     4161.47     59.11 o
   2   1  11        6.11        9.75      8.62 o
   3   1  11     2298.66     2227.01     50.90 o
   4   1  11      217.18      234.12     14.57 o
  -9   2  11     1041.60      986.60     29.10 o
  -8   2  11      121.95      122.61     10.64 o
  -7   2  11     1355.33     1363.81     28.81 o
  -6   2  11       32.24       43.61      8.12 o
  -5   2  11     6066.71     5948.02     85.81 o
  -4   2  11      222.15      227.98     10.30 o
  -3   2  11       16.31       18.90      4.77 o
  -2   2  11      261.78      303.99     10.92 o
  -1   2  11     7186.95     6982.68     83.05 o
   0   2  11       48.15       69.98      7.29 o
   1   2  11      234.85      219.50     15.83 o
   2   2  11       77.71       54.41      9.26 o
   3   2  11     2109.03     2220.55     47.09 o
   4   2  11      160.06      147.94     13.15 o
  -9   3  11     1588.81     1595.76     41.16 o
  -8   3  11      365.21      372.69     15.29 o
  -7   3  11      493.41      523.30     16.72 o
  -6   3  11      834.00      815.06     20.36 o
  -5   3  11     1864.99     1941.97     33.49 o
  -4   3  11      674.91      704.96     17.16 o
  -3   3  11       10.28        8.32      4.89 o
  -2   3  11     3090.42     2958.64     37.33 o
  -1   3  11        5.82        1.23      5.41 o
   0   3  11     2170.92     2158.73     34.57 o
   1   3  11        4.67        7.22      7.30 o
   2   3  11      962.15      973.03     24.45 o
   3   3  11      371.22      336.34     17.23 o
   4   3  11     1797.63     1872.12     39.93 o
  -9   4  11      247.75      235.99     13.51 o
  -8   4  11     3492.25     3364.58     63.12 o
  -7   4  11     1863.56     1847.77     34.68 o
  -6   4  11     2679.34     2729.69     46.33 o
  -5   4  11     1232.87     1237.51     24.67 o
  -4   4  11     2480.66     2374.85     37.45 o
  -3   4  11     2120.41     2091.37     27.07 o
  -2   4  11     9733.51     9388.88    104.97 o
  -1   4  11      553.82      555.85     15.15 o
   0   4  11     1853.73     1911.10     31.56 o
   1   4  11      229.81      240.08     11.22 o
   2   4  11     4197.46     4385.69     71.78 o
   3   4  11      176.09      218.34     15.23 o
   4   4  11        2.14        0.45     10.30 o
  -9   5  11       21.79       12.40      9.61 o
  -8   5  11      742.42      757.33     28.97 o
  -7   5  11     2121.98     2183.55     44.02 o
  -6   5  11       36.42       43.16      8.55 o
  -5   5  11      162.85      177.80     10.32 o
  -4   5  11      145.07      144.88      9.20 o
  -3   5  11        4.16        9.30      5.23 o
  -2   5  11      400.44      401.04     11.89 o
  -1   5  11      262.55      232.02     10.64 o
   0   5  11      554.88      535.77     15.61 o
   1   5  11      125.22      132.77      9.63 o
   2   5  11        2.01       -8.19      8.19 o
   3   5  11       11.82        6.16     10.15 o
   4   5  11       14.25        7.24     10.68 o
  -9   6  11      737.33      779.73     24.84 o
  -8   6  11       82.64       94.21     12.52 o
  -7   6  11       88.89       90.32     11.02 o
  -6   6  11      408.67      429.18     21.05 o
  -5   6  11     1455.22     1458.80     28.95 o
  -4   6  11      398.95      416.44     16.09 o
  -3   6  11      271.86      281.53      9.47 o
  -2   6  11       56.47       55.76      6.60 o
  -1   6  11      503.67      501.91     18.61 o
   0   6  11       65.58       52.17      7.85 o
   1   6  11      648.91      633.73     17.51 o
   2   6  11     1346.95     1327.32     29.33 o
   3   6  11     1608.21     1615.72     38.22 o
   4   6  11       30.33       20.70     11.98 o
  -9   7  11      164.51      199.41     14.10 o
  -8   7  11      219.43      216.10     13.28 o
  -7   7  11      196.21      185.65     12.36 o
  -6   7  11      948.84      945.63     25.32 o
  -5   7  11       35.06       39.17      8.49 o
  -4   7  11     1925.26     1886.31     33.53 o
  -3   7  11      197.75      201.61      8.74 o
  -2   7  11        7.74       15.22      6.22 o
  -1   7  11       47.67       59.62      7.80 o
   0   7  11     2569.61     2422.55     40.72 o
   1   7  11      377.49      348.03     13.37 o
   2   7  11       74.91       75.69     10.43 o
   3   7  11        3.38       -5.88     10.76 o
   4   7  11      506.10      579.42     24.57 o
  -9   8  11      371.72      456.72     19.39 o
  -8   8  11      234.66      188.82     13.07 o
  -7   8  11      279.19      280.09     14.61 o
  -6   8  11      170.07      170.76     12.04 o
  -5   8  11     3796.98     3698.69     60.21 o
  -4   8  11      410.06      431.93     13.51 o
  -3   8  11        3.40       -5.70      5.70 o
  -2   8  11       66.46       75.40      7.52 o
  -1   8  11     6549.29     6610.48     89.26 o
   0   8  11       38.09       43.94      8.06 o
   1   8  11     1623.96     1650.02     34.29 o
   2   8  11        5.48        5.94      9.29 o
   3   8  11     4050.45     3913.56     74.53 o
   4   8  11       98.83      137.80     15.11 o
  -9   9  11      523.39      539.55     21.43 o
  -8   9  11      686.50      768.71     23.45 o
  -7   9  11     3602.90     3585.69     63.32 o
  -6   9  11      179.56      151.37     11.34 o
  -5   9  11      197.28      230.78     12.15 o
  -4   9  11      639.20      557.42     16.32 o
  -3   9  11     5849.74     5637.18     73.23 o
  -2   9  11      450.23      436.16     13.06 o
  -1   9  11       40.65       44.39      7.78 o
   0   9  11        0.17        1.23      7.32 o
   1   9  11     3420.09     3491.91     54.36 o
   2   9  11      303.56      288.46     16.87 o
   3   9  11     1460.07     1530.94     37.81 o
   4   9  11       22.61       15.87     14.24 o
  -8  10  11     1336.37     1335.09     38.14 o
  -7  10  11      405.40      390.97     18.76 o
  -6  10  11      457.24      429.82     18.92 o
  -5  10  11       24.43       28.29      8.59 o
  -4  10  11     1132.27     1090.82     24.56 o
  -3  10  11       84.57      128.13      8.53 o
  -2  10  11     1549.02     1680.26     27.22 o
  -1  10  11       33.66       23.10      7.21 o
   0  10  11      603.54      558.66     16.80 o
   1  10  11       89.73       61.79      9.46 o
   2  10  11      936.52      864.35     27.83 o
   3  10  11      330.96      273.26     18.68 o
  -8  11  11       50.06       32.86     12.71 o
  -7  11  11       33.83       30.95     11.08 o
  -6  11  11      194.24      199.79     14.46 o
  -5  11  11       21.15       16.54      8.78 o
  -4  11  11      387.63      399.16     14.83 o
  -3  11  11     2516.08     2389.36     39.65 o
  -2  11  11     2123.36     2070.20     33.00 o
  -1  11  11      259.49      331.32     12.79 o
   0  11  11     4279.51     4460.60     61.67 o
   1  11  11      792.66      728.50     23.01 o
   2  11  11        5.79        5.96     11.06 o
   3  11  11      173.17      141.91     16.05 o
  -8  12  11       42.05       55.81     13.41 o
  -7  12  11       81.66      108.10     13.66 o
  -6  12  11       82.35       76.16     12.41 o
  -5  12  11       19.27        3.85      8.68 o
  -4  12  11        2.41       -6.24      7.82 o
  -3  12  11      567.92      555.70     17.00 o
  -2  12  11     1435.12     1466.16     27.45 o
  -1  12  11      134.97      132.43      9.77 o
   0  12  11        8.18        4.54      8.25 o
   1  12  11       13.28        1.44      9.65 o
   2  12  11      237.88      207.39     16.28 o
   3  12  11        7.33       36.59     13.66 o
  -8  13  11       29.31       46.07     45.63 o
  -7  13  11      100.28      111.03     15.88 o
  -6  13  11     1765.17     1761.15     40.97 o
  -5  13  11       34.62       61.66     10.21 o
  -4  13  11     1148.50     1216.15     26.52 o
  -3  13  11       79.80       71.48      9.86 o
  -2  13  11     1653.94     1599.95     30.53 o
  -1  13  11      261.98      264.14     12.33 o
   0  13  11     4223.19     4266.55     62.97 o
   1  13  11       42.55       52.58     11.48 o
   2  13  11      137.73      152.33     15.61 o
   3  13  11       45.38       29.77     13.91 o
  -7  14  11       27.51       25.48     13.44 o
  -6  14  11      141.37      122.45     15.55 o
  -5  14  11       93.80      104.37     14.44 o
  -4  14  11     2334.94     2247.09     40.57 o
  -3  14  11     1024.42     1048.97     23.70 o
  -2  14  11     1557.22     1684.32     32.01 o
  -1  14  11       39.80       55.84      9.90 o
   0  14  11      634.75      593.14     18.98 o
   1  14  11       22.44       25.80     11.70 o
   2  14  11     2232.97     2241.30     50.61 o
  -7  15  11      852.14      911.85     33.59 o
  -6  15  11      192.86      203.22     18.37 o
  -5  15  11        6.23       -1.66     10.72 o
  -4  15  11       69.78       53.83     10.09 o
  -3  15  11     2668.62     2597.68     49.19 o
  -2  15  11       55.56       42.09     10.64 o
  -1  15  11      106.47      123.07     11.65 o
   0  15  11      472.60      513.92     20.63 o
   1  15  11     2383.22     2452.58     59.54 o
   2  15  11       40.97       33.16     14.56 o
  -6  16  11      836.30      866.22     33.15 o
  -5  16  11     1174.29     1243.34     35.24 o
  -4  16  11       16.40       16.17      8.92 o
  -3  16  11      277.84      282.54     14.74 o
  -2  16  11      294.68      270.51     15.03 o
  -1  16  11     4678.64     4770.28     73.06 o
   0  16  11        6.32       20.41     10.14 o
   1  16  11      347.13      378.40     20.24 o
  -6  17  11       78.16       94.83     16.53 o
  -5  17  11        5.41        3.92     12.85 o
  -4  17  11        7.04        0.44      9.39 o
  -3  17  11      123.07      128.19     13.04 o
  -2  17  11        0.63       -2.02      9.71 o
  -1  17  11        4.38       -0.69     10.58 o
   0  17  11       15.22        9.82     10.89 o
   1  17  11        0.59       -7.81     12.63 o
  -5  18  11      335.76      384.76     22.51 o
  -4  18  11       46.65       31.15     10.79 o
  -3  18  11      217.45      181.45     14.46 o
  -2  18  11      281.62      265.75     16.31 o
  -1  18  11      949.40      885.65     28.13 o
   0  18  11        0.40       -0.24     12.32 o
  -4  19  11        0.35       -0.26     13.10 o
  -3  19  11      886.72      886.80     29.02 o
  -2  19  11       24.03       32.74     11.69 o
  -1  19  11        6.28       19.48     12.73 o
  -9   0  12      112.92      130.28     23.14 o
  -8   0  12     1502.99     1471.38     57.38 o
  -7   0  12      239.04      246.55     17.65 o
  -6   0  12     8334.96     8162.10    171.26 o
  -5   0  12       19.62       -4.12      9.48 o
  -4   0  12     2102.70     2133.22     49.14 o
  -3   0  12       72.67       75.18      9.10 o
  -2   0  12    10725.44    10899.84    186.50 o
  -1   0  12     6246.96     6437.95    109.82 o
   0   0  12        1.31        0.74      9.63 o
   1   0  12      800.83      785.65     28.75 o
   2   0  12     2723.72     2769.81     98.56 o
   3   0  12     1437.71     1388.60     49.45 o
   4   0  12      617.66      716.27     37.13 o
  -9   1  12       19.94       16.88      9.79 o
  -8   1  12       91.36       99.80     10.00 o
  -7   1  12      532.39      476.95     16.55 o
  -6   1  12      274.45      238.28     12.35 o
  -5   1  12      541.35      549.40     17.12 o
  -4   1  12      500.49      509.70     15.17 o
  -3   1  12       24.22       37.54      5.98 o
  -2   1  12       21.12        8.60      6.05 o
  -1   1  12     1152.38     1103.25     19.38 o
   0   1  12     1745.92     1829.39     31.02 o
   1   1  12     1283.93     1234.61     25.43 o
   2   1  12      421.42      429.22     19.45 o
   3   1  12      221.66      223.77     15.73 o
   4   1  12      235.31      301.86     17.39 o
  -9   2  12     1852.61     1862.25     40.68 o
  -8   2  12       50.68       52.21      9.81 o
  -7   2  12       51.88       33.97      8.88 o
  -6   2  12       76.62       61.34      8.97 o
  -5   2  12      556.89      540.33     15.60 o
  -4   2  12     1341.77     1330.78     25.13 o
  -3   2  12      526.73      572.93     13.23 o
  -2   2  12       69.81       62.24      6.69 o
  -1   2  12     1594.26     1653.53     26.27 o
   0   2  12     2602.32     2548.47     36.68 o
   1   2  12     1449.89     1612.51     29.02 o
   2   2  12      576.11      543.00     21.66 o
   3   2  12        6.34        8.19     10.62 o
   4   2  12      426.51      437.34     19.26 o
  -9   3  12       46.51       52.21     11.12 o
  -8   3  12      376.95      383.06     16.24 o
  -7   3  12       43.05       36.74      8.91 o
  -6   3  12      926.83      936.61     22.88 o
  -5   3  12      256.56      259.59     12.00 o
  -4   3  12     1306.04     1294.49     24.74 o
  -3   3  12       13.49        9.33      5.67 o
  -2   3  12      740.02      750.69     15.70 o
  -1   3  12      383.77      414.12     12.63 o
   0   3  12     2878.25     2987.50     45.23 o
   1   3  12      714.89      690.16     18.28 o
   2   3  12       94.02       57.12     10.96 o
   3   3  12      291.36      292.27     16.54 o
   4   3  12      367.12      362.31     18.02 o
  -9   4  12      846.08      806.21     30.05 o
  -8   4  12       48.44       56.23     10.47 o
  -7   4  12       39.62       41.56      9.18 o
  -6   4  12      148.37      131.41     10.51 o
  -5   4  12      461.94      451.79     15.30 o
  -4   4  12      615.35      568.85     16.13 o
  -3   4  12      561.06      577.64     13.38 o
  -2   4  12     1197.29     1200.47     27.68 o
  -1   4  12     1343.41     1252.11     22.79 o
   0   4  12      181.11      200.22     11.67 o
   1   4  12       96.06       78.71      8.74 o
   2   4  12        6.03       -0.58      9.58 o
   3   4  12       50.62       50.82     11.41 o
   4   4  12      157.27      176.51     14.57 o
  -9   5  12       29.38       31.20     11.07 o
  -8   5  12       78.74       79.62     11.12 o
  -7   5  12     7185.99     6955.07    110.45 o
  -6   5  12      243.48      233.11     12.78 o
  -5   5  12      415.57      408.52     14.81 o
  -4   5  12      544.03      519.60     13.84 o
  -3   5  12     2380.81     2385.16     33.64 o
  -2   5  12     1494.27     1516.20     24.13 o
  -1   5  12     1339.29     1410.92     26.98 o
   0   5  12      194.34      178.42     10.54 o
   1   5  12     1053.21     1026.24     23.12 o
   2   5  12     1870.21     1741.14     40.43 o
   3   5  12     2276.91     2349.14     50.41 o
   4   5  12      347.66      353.42     24.02 o
  -9   6  12     1599.97     1679.33     42.86 o
  -8   6  12      763.87      722.82     23.63 o
  -7   6  12      309.20      267.25     15.23 o
  -6   6  12     2389.03     2450.79     45.73 o
  -5   6  12     3250.13     3144.78     52.68 o
  -4   6  12      203.36      210.99      8.82 o
  -3   6  12      166.46      157.68      8.39 o
  -2   6  12     5383.14     5053.11     62.82 o
  -1   6  12      355.37      384.31     13.62 o
   0   6  12      603.34      557.06     16.66 o
   1   6  12     2089.17     2323.80     39.71 o
   2   6  12      339.62      364.42     17.36 o
   3   6  12      180.18      252.80     17.29 o
  -9   7  12        1.09       21.28     10.66 o
  -8   7  12     3173.62     3210.30     61.89 o
  -7   7  12      296.76      313.37     16.54 o
  -6   7  12      670.02      659.11     21.18 o
  -5   7  12      202.66      199.37     12.07 o
  -4   7  12     5528.04     5510.33     77.33 o
  -3   7  12      246.93      252.09     11.43 o
  -2   7  12      283.03      261.52     10.41 o
  -1   7  12     1224.60     1281.22     26.51 o
   0   7  12     2078.96     2059.84     34.61 o
   1   7  12      746.34      815.30     23.10 o
   2   7  12      128.08      167.57     13.53 o
   3   7  12      102.75      101.02     13.84 o
  -9   8  12       32.72       19.28     11.07 o
  -8   8  12      389.15      363.05     18.15 o
  -7   8  12        1.25       -7.20     12.13 o
  -6   8  12     2456.81     2469.53     46.66 o
  -5   8  12      529.39      573.83     24.81 o
  -4   8  12     1633.80     1623.09     28.89 o
  -3   8  12      395.84      434.84     13.50 o
  -2   8  12     2421.13     2523.64     36.72 o
  -1   8  12       10.80        0.01      7.40 o
   0   8  12       38.26       23.19      8.25 o
   1   8  12        0.64       -8.03      8.03 o
   2   8  12        3.81        2.14      9.94 o
   3   8  12       17.85        4.41     11.51 o
  -8   9  12        1.84        3.88     10.49 o
  -7   9  12      402.62      387.74     18.63 o
  -6   9  12      477.38      458.97     18.39 o
  -5   9  12      191.45      182.61     12.34 o
  -4   9  12     1049.44      921.53     20.82 o
  -3   9  12        2.43        9.06      7.71 o
  -2   9  12       14.30        7.49      7.25 o
  -1   9  12      694.62      657.19     17.52 o
   0   9  12      989.53      961.03     22.20 o
   1   9  12      270.39      294.24     14.68 o
   2   9  12       38.55       63.09     12.73 o
   3   9  12       37.34       15.25     11.89 o
  -8  10  12      743.88      762.21     24.56 o
  -7  10  12        0.08        5.69      9.92 o
  -6  10  12      537.62      553.43     20.61 o
  -5  10  12      401.66      439.69     17.21 o
  -4  10  12       30.54       37.01      9.70 o
  -3  10  12       27.77       11.74      8.04 o
  -2  10  12     2009.71     1939.50     31.68 o
  -1  10  12     1305.44     1216.10     23.57 o
   0  10  12      475.80      473.26     20.32 o
   1  10  12        3.51       12.96      9.96 o
   2  10  12     1222.17     1194.59     33.34 o
   3  10  12      771.25      793.64     31.08 o
  -8  11  12      469.22      487.75     21.87 o
  -7  11  12      225.14      207.22     14.75 o
  -6  11  12       36.64       51.65     12.55 o
  -5  11  12      116.72      109.36     11.34 o
  -4  11  12     3434.44     3317.11     53.85 o
  -3  11  12      920.70      915.54     21.27 o
  -2  11  12      604.07      557.41     19.32 o
  -1  11  12      807.33      761.01     20.07 o
   0  11  12      337.57      360.61     14.33 o
   1  11  12        0.33       -6.57      9.87 o
   2  11  12      846.63      871.73     29.33 o
   3  11  12      496.34      397.82     66.45 o
  -8  12  12      114.29      150.09     15.04 o
  -7  12  12      380.58      410.72     20.00 o
  -6  12  12        0.51        0.03     10.35 o
  -5  12  12     3886.22     3713.83     59.99 o
  -4  12  12      552.25      473.57     16.82 o
  -3  12  12     1346.06     1317.87     28.10 o
  -2  12  12      357.64      317.16     13.55 o
  -1  12  12     1800.19     1774.10     30.92 o
   0  12  12     1107.26     1191.46     29.40 o
   1  12  12     2720.39     2749.37     58.99 o
   2  12  12      382.01      407.59     21.52 o
  -7  13  12     1182.17     1278.51     34.92 o
  -6  13  12      127.82      139.22     14.13 o
  -5  13  12      159.98      150.50     13.09 o
  -4  13  12        4.09       13.94      8.71 o
  -3  13  12     1106.97     1037.29     25.02 o
  -2  13  12       13.47        4.84      8.20 o
  -1  13  12      412.48      427.20     16.74 o
   0  13  12      223.82      278.15     14.70 o
   1  13  12       18.43       29.67     12.20 o
   2  13  12      371.22      383.71     21.14 o
  -7  14  12        0.88       18.34     12.70 o
  -6  14  12     1082.86     1099.70     30.49 o
  -5  14  12      528.90      486.52     18.89 o
  -4  14  12      806.09      679.72     21.00 o
  -3  14  12       59.75       20.46      9.42 o
  -2  14  12      974.73     1026.44     24.58 o
  -1  14  12      260.21      262.44     14.33 o
   0  14  12      218.05      180.39     13.02 o
   1  14  12       97.98      110.65     14.45 o
  -6  15  12      158.66      126.72     15.62 o
  -5  15  12       11.81      -10.09     10.09 o
  -4  15  12        8.63       -1.79      9.06 o
  -3  15  12     1357.08     1311.70     31.68 o
  -2  15  12      717.55      711.64     22.62 o
  -1  15  12       48.52       40.70     10.90 o
   0  15  12      140.90      138.90     13.29 o
   1  15  12       47.26       53.52     13.96 o
  -6  16  12      102.49       95.77     15.50 o
  -5  16  12       24.86       32.55     13.02 o
  -4  16  12       20.86       17.53      9.94 o
  -3  16  12      532.50      591.13     20.52 o
  -2  16  12      389.83      398.85     17.85 o
  -1  16  12       73.47       42.04     11.27 o
   0  16  12      160.43      198.00     15.57 o
  -5  17  12       14.39      -13.09     13.13 o
  -4  17  12     3348.17     3527.40     59.52 o
  -3  17  12      354.40      339.75     17.42 o
  -2  17  12       41.11       33.05     11.59 o
  -1  17  12      126.37      137.05     14.94 o
   0  17  12     1796.56     1799.69     57.96 o
  -4  18  12        1.04      -10.45     10.45 o
  -3  18  12      851.41      888.19     27.37 o
  -2  18  12      301.91      301.34     17.72 o
  -1  18  12       10.37        5.43     15.42 o
  -9   1  13      110.69      125.07     12.64 o
  -8   1  13       37.08       29.03      9.43 o
  -7   1  13        6.09       12.78      8.88 o
  -6   1  13     1666.08     1551.46     31.42 o
  -5   1  13      213.37      254.77     11.73 o
  -4   1  13      232.49      235.89     11.33 o
  -3   1  13     1506.79     1414.65     23.31 o
  -2   1  13     1326.42     1223.20     20.95 o
  -1   1  13      611.55      620.93     15.69 o
   0   1  13     3434.21     3361.65     48.37 o
   1   1  13       24.98       23.02      9.67 o
   2   1  13        1.80       18.88     11.36 o
   3   1  13      428.99      419.31     20.69 o
  -9   2  13      369.92      353.82     17.42 o
  -8   2  13      321.95      353.14     16.22 o
  -7   2  13     1958.92     1916.93     36.85 o
  -6   2  13      188.62      166.66     11.55 o
  -5   2  13       16.84       23.06      7.63 o
  -4   2  13      309.38      285.21     10.59 o
  -3   2  13     1361.49     1468.21     23.29 o
  -2   2  13       59.85       69.99      7.20 o
  -1   2  13      318.86      374.00     12.57 o
   0   2  13      914.87      977.44     22.20 o
   1   2  13      368.10      345.27     16.56 o
   2   2  13     2106.85     2084.56     43.49 o
   3   2  13       48.70        0.26     11.56 o
  -9   3  13      480.57      484.92     20.25 o
  -8   3  13     1911.62     1851.41     38.41 o
  -7   3  13      630.81      660.94     20.31 o
  -6   3  13      980.57      914.31     24.63 o
  -5   3  13      266.35      288.81     12.61 o
  -4   3  13     1772.12     1756.06     39.94 o
  -3   3  13     3366.51     3308.10     44.67 o
  -2   3  13     1099.04     1100.53     20.66 o
  -1   3  13      830.12      796.58     17.93 o
   0   3  13      123.62      107.42      9.36 o
   1   3  13     1265.77     1318.44     36.68 o
   2   3  13     1041.21     1051.45     30.33 o
   3   3  13      580.66      561.50     22.35 o
  -9   4  13        2.30       -9.75      9.75 o
  -8   4  13      236.34      257.58     14.77 o
  -7   4  13      791.56      789.20     22.48 o
  -6   4  13     3629.30     3634.75     60.04 o
  -5   4  13     4313.58     4162.94     64.24 o
  -4   4  13       21.81       16.29      5.84 o
  -3   4  13      164.74      151.15      8.75 o
  -2   4  13      564.26      501.64     14.85 o
  -1   4  13     5081.16     4866.33     62.32 o
   0   4  13     1646.08     1657.54     29.92 o
   1   4  13        1.77       -0.46      8.76 o
   2   4  13      115.19      108.31     12.29 o
   3   4  13      721.72      757.01     27.33 o
  -9   5  13       11.87       21.09     11.00 o
  -8   5  13       15.63       24.04     13.25 o
  -7   5  13        9.69        9.44      9.31 o
  -6   5  13      399.11      363.19     15.71 o
  -5   5  13      545.13      546.11     17.62 o
  -4   5  13       43.71       48.69      6.47 o
  -3   5  13       78.51       91.07      8.19 o
  -2   5  13        5.47        3.01      6.59 o
  -1   5  13      405.46      409.95     13.53 o
   0   5  13      161.43      237.52     12.54 o
   1   5  13      335.67      328.00     14.63 o
   2   5  13       75.83       72.24     11.41 o
   3   5  13      176.98      205.95     14.87 o
  -9   6  13     1054.36     1136.84     35.56 o
  -8   6  13      376.91      387.45     18.40 o
  -7   6  13        0.58       -1.83      9.92 o
  -6   6  13       88.46       80.73     13.98 o
  -5   6  13     1507.18     1499.51     31.00 o
  -4   6  13       77.43       78.35      7.45 o
  -3   6  13       49.57       55.34      7.73 o
  -2   6  13      363.33      360.03     12.24 o
  -1   6  13     1523.07     1513.51     28.10 o
   0   6  13       17.38       14.34      8.24 o
   1   6  13      220.78      245.16     13.89 o
   2   6  13      900.02      926.55     35.72 o
   3   6  13      436.05      455.00     22.00 o
  -9   7  13      203.71      172.77     54.49 o
  -8   7  13      188.10      200.39     15.11 o
  -7   7  13      255.67      270.74     16.14 o
  -6   7  13       27.79       41.23     10.31 o
  -5   7  13        3.14       13.76      8.89 o
  -4   7  13      844.16      816.04     19.83 o
  -3   7  13      107.95       84.73      8.77 o
  -2   7  13     1153.15     1289.16     23.26 o
  -1   7  13     1016.09      962.40     21.80 o
   0   7  13       18.01        3.82      8.24 o
   1   7  13      685.31      667.50     21.28 o
   2   7  13      584.60      524.54     21.42 o
   3   7  13        4.28       -3.58     11.90 o
  -8   8  13      433.39      400.76     19.59 o
  -7   8  13     1688.68     1716.75     39.69 o
  -6   8  13       17.64       18.72      9.92 o
  -5   8  13        8.90       -7.31      8.81 o
  -4   8  13     1280.97     1355.02     26.46 o
  -3   8  13     1017.92      964.92     28.38 o
  -2   8  13      947.12      982.63     21.44 o
  -1   8  13        1.38       -2.51      7.72 o
   0   8  13     1370.58     1431.21     28.08 o
   1   8  13      266.14      304.87     18.74 o
   2   8  13     2943.18     3054.90     62.78 o
   3   8  13       49.09      102.33     46.52 o
  -8   9  13        2.41       -0.91     11.19 o
  -7   9  13      467.47      464.52     20.80 o
  -6   9  13     1736.81     1684.36     36.44 o
  -5   9  13     1607.34     1652.17     35.78 o
  -4   9  13     1204.57     1164.71     24.32 o
  -3   9  13      176.55      174.35     11.31 o
  -2   9  13      522.42      589.69     17.41 o
  -1   9  13     2509.89     2550.51     39.68 o
   0   9  13      977.98      989.99     23.29 o
   1   9  13      473.97      471.50     18.40 o
   2   9  13      268.73      253.19     17.99 o
  -8  10  13      398.42      403.73     20.49 o
  -7  10  13      278.46      257.65     17.02 o
  -6  10  13      792.66      804.37     25.26 o
  -5  10  13      573.40      632.62     21.28 o
  -4  10  13      404.55      384.03     16.86 o
  -3  10  13      539.16      605.31     19.57 o
  -2  10  13      412.90      419.12     15.22 o
  -1  10  13     1297.64     1467.45     27.47 o
   0  10  13      962.82     1019.02     25.62 o
   1  10  13        2.92      -10.47     10.47 o
   2  10  13       37.87       17.80     12.69 o
  -8  11  13      621.03      633.28     25.28 o
  -7  11  13     1358.89     1376.72     36.01 o
  -6  11  13       55.80       63.93     12.46 o
  -5  11  13      318.87      363.32     17.04 o
  -4  11  13      573.73      535.89     17.35 o
  -3  11  13      638.99      690.66     21.14 o
  -2  11  13      282.52      316.24     13.71 o
  -1  11  13       37.21       16.83      8.80 o
   0  11  13      126.56      141.15     14.61 o
   1  11  13     1127.09     1147.16     31.43 o
   2  11  13        1.09      -12.10     12.17 o
  -7  12  13       33.55       38.80     12.92 o
  -6  12  13       13.11       27.42     11.92 o
  -5  12  13       22.20       25.30     10.43 o
  -4  12  13       31.72       24.83      9.31 o
  -3  12  13      677.61      613.79     20.17 o
  -2  12  13        1.81       -8.38      8.38 o
  -1  12  13      192.87      214.51     14.91 o
   0  12  13        4.98       -2.17      9.13 o
   1  12  13        2.24        3.79     11.24 o
  -7  13  13      442.90      475.20     23.02 o
  -6  13  13       44.91       22.30     12.55 o
  -5  13  13     1364.43     1399.00     39.47 o
  -4  13  13      802.01      761.74     22.37 o
  -3  13  13     1406.02     1356.16     32.09 o
  -2  13  13       29.08       31.17      9.53 o
  -1  13  13      183.56      173.21     14.75 o
   0  13  13      453.00      500.96     18.90 o
   1  13  13     1149.97     1227.63     39.86 o
  -6  14  13      553.03      552.50     23.02 o
  -5  14  13      110.04      121.16     13.35 o
  -4  14  13     1532.60     1410.73     30.59 o
  -3  14  13       40.22       52.50     10.58 o
  -2  14  13      129.12      105.82     11.93 o
  -1  14  13      668.84      727.81     23.41 o
   0  14  13      637.22      685.63     33.40 o
   1  14  13      206.44      279.04     19.62 o
  -6  15  13       17.09       -0.53     12.83 o
  -5  15  13      557.31      603.42     24.35 o
  -4  15  13      386.93      388.20     17.21 o
  -3  15  13       15.12       10.55      9.81 o
  -2  15  13      438.01      432.53     19.52 o
  -1  15  13      560.96      596.98     21.89 o
   0  15  13      220.90      230.03     16.37 o
  -5  16  13      112.57      112.06     14.63 o
  -4  16  13      714.84      754.54     23.56 o
  -3  16  13      829.37      781.97     25.15 o
  -2  16  13      222.91      230.77     15.96 o
  -1  16  13        0.21      -11.24     11.24 o
  -4  17  13       79.63       75.83     12.64 o
  -3  17  13       16.84       -7.06     11.41 o
  -2  17  13      278.78      290.80     17.85 o
  -9   0  14      454.25      515.55     30.27 o
  -8   0  14       35.94       26.40     13.47 o
  -7   0  14       87.94       85.98     15.46 o
  -6   0  14       33.74       39.11     13.38 o
  -5   0  14    12486.51    11959.18    226.96 o
  -4   0  14        0.63       -1.78      7.31 o
  -3   0  14       38.30       15.07     10.25 o
  -2   0  14      318.80      333.62     18.16 o
  -1   0  14     3720.23     3888.62     84.47 o
   0   0  14       44.98       66.50     13.05 o
   1   0  14     2803.85     3209.43     88.13 o
   2   0  14       31.83       -8.74     18.25 o
   3   0  14        5.37        5.45     22.86 o
  -9   1  14        1.21      -10.29     10.29 o
  -8   1  14      220.42      211.55     13.35 o
  -7   1  14     1091.29     1036.11     25.70 o
  -6   1  14      625.18      601.93     19.71 o
  -5   1  14       39.48       30.87      8.61 o
  -4   1  14        6.75        8.11      4.71 o
  -3   1  14      733.68      755.68     18.10 o
  -2   1  14     1232.61     1231.59     29.94 o
  -1   1  14       92.27       88.25      9.05 o
   0   1  14      377.93      411.68     14.84 o
   1   1  14      640.89      673.52     21.55 o
   2   1  14      119.33      100.98     16.18 o
   3   1  14      603.27      687.20     54.00 o
  -9   2  14      267.07      235.18     15.86 o
  -8   2  14      608.85      641.96     20.91 o
  -7   2  14      200.70      219.89     13.51 o
  -6   2  14      786.57      789.63     22.51 o
  -5   2  14       65.16       51.59      9.11 o
  -4   2  14       51.08       64.39      6.00 o
  -3   2  14      286.03      240.80     10.97 o
  -2   2  14     2742.80     2789.50     41.59 o
  -1   2  14      144.23      168.72     10.46 o
   0   2  14        8.62       -7.68      7.68 o
   1   2  14      178.24      174.94     12.86 o
   2   2  14     1046.58     1152.64     31.27 o
  -9   3  14      159.57      132.17     13.18 o
  -8   3  14      111.31      142.88     13.10 o
  -7   3  14      656.49      635.34     20.67 o
  -6   3  14       22.36       18.67      9.48 o
  -5   3  14      443.85      358.49     14.33 o
  -4   3  14      174.40      172.55      7.69 o
  -3   3  14     1970.07     1969.40     33.54 o
  -2   3  14      350.82      443.55     14.64 o
  -1   3  14      350.87      360.63     13.72 o
   0   3  14     1976.95     2153.07     37.90 o
   1   3  14     1232.34     1256.79     28.64 o
   2   3  14      123.24       96.98     13.29 o
  -9   4  14       24.31       21.41     11.64 o
  -8   4  14     1555.64     1564.25     40.13 o
  -7   4  14       85.41       97.70     11.24 o
  -6   4  14      124.32      143.69     11.96 o
  -5   4  14        0.12        2.81      8.82 o
  -4   4  14      403.17      359.88     12.22 o
  -3   4  14       77.21       93.53      9.06 o
  -2   4  14     3208.56     3099.23     49.68 o
  -1   4  14       60.68       83.03      8.79 o
   0   4  14        0.87       -0.02      8.01 o
   1   4  14      109.52       80.89     10.83 o
   2   4  14     1291.08     1333.66     31.87 o
  -9   5  14      195.67      241.00     60.69 o
  -8   5  14      889.40      959.97     28.78 o
  -7   5  14        8.46       -1.40      9.71 o
  -6   5  14      946.12      926.01     29.91 o
  -5   5  14      317.91      291.11     14.02 o
  -4   5  14     4029.20     3835.74     54.51 o
  -3   5  14      963.72      952.86     21.08 o
  -2   5  14       72.75       91.19      9.56 o
  -1   5  14      777.81      767.38     18.22 o
   0   5  14     5232.20     5478.38     77.64 o
   1   5  14       52.48       37.66     12.04 o
   2   5  14       38.22       22.00     11.67 o
  -8   6  14      936.50      868.06     27.54 o
  -7   6  14      281.88      277.08     16.71 o
  -6   6  14      941.85      953.49     26.51 o
  -5   6  14     2578.78     2446.33     44.79 o
  -4   6  14        4.26       -1.17      6.77 o
  -3   6  14      273.66      360.10     13.76 o
  -2   6  14     1164.54     1168.75     25.98 o
  -1   6  14     1383.87     1254.91     24.04 o
   0   6  14        0.11       -8.21      8.21 o
   1   6  14     1741.31     1606.31     32.33 o
   2   6  14     1475.77     1692.99     37.50 o
  -8   7  14      463.05      448.01     20.75 o
  -7   7  14     4196.58     3918.56     74.09 o
  -6   7  14        0.65       -4.61      9.81 o
  -5   7  14      668.75      650.50     21.22 o
  -4   7  14       44.63       38.77      8.30 o
  -3   7  14     1401.84     1290.68     31.17 o
  -2   7  14        2.81       10.15      7.51 o
  -1   7  14     1687.51     1768.44     30.04 o
   0   7  14      157.73      171.99     11.51 o
   1   7  14     1084.41     1095.92     28.68 o
   2   7  14       74.98       67.89     13.63 o
  -8   8  14        5.10       -5.94     11.27 o
  -7   8  14       12.90       23.58     11.29 o
  -6   8  14      119.60       87.05     12.07 o
  -5   8  14     3218.66     3028.76     53.44 o
  -4   8  14        8.42        0.84      7.92 o
  -3   8  14      164.54      157.48     11.73 o
  -2   8  14      221.18      222.42     11.84 o
  -1   8  14     2118.36     2088.33     35.03 o
   0   8  14      115.00      107.11     10.73 o
   1   8  14      480.16      530.73     20.95 o
   2   8  14        5.74        7.39     12.71 o
  -8   9  14      228.65      213.61     16.69 o
  -7   9  14      299.99      305.18     18.14 o
  -6   9  14      387.54      380.84     18.24 o
  -5   9  14       67.03       55.78     10.99 o
  -4   9  14      539.26      608.37     18.26 o
  -3   9  14     1603.29     1579.66     30.57 o
  -2   9  14      518.08      443.38     15.32 o
  -1   9  14      664.83      672.94     22.99 o
   0   9  14      243.54      211.55     13.30 o
   1   9  14      924.62      868.35     28.64 o
   2   9  14        4.40       -8.86     35.88 o
  -8  10  14      114.30      159.93     54.49 o
  -7  10  14       53.50       42.77     13.37 o
  -6  10  14      418.81      417.19     19.37 o
  -5  10  14     1888.48     1832.26     37.82 o
  -4  10  14      128.75      152.95     11.25 o
  -3  10  14      723.29      715.14     21.63 o
  -2  10  14      715.88      731.79     21.36 o
  -1  10  14     1374.29     1442.95     29.96 o
   0  10  14       12.44       23.32      9.85 o
   1  10  14      369.32      357.58     20.88 o
  -7  11  14      833.91      842.44     29.64 o
  -6  11  14      807.95      891.61     29.45 o
  -5  11  14       88.52       61.24     11.60 o
  -4  11  14      273.85      305.98     14.08 o
  -3  11  14      512.70      519.00     19.02 o
  -2  11  14      292.04      308.09     14.97 o
  -1  11  14      123.32      155.23     12.28 o
   0  11  14      519.65      502.11     24.51 o
   1  11  14        2.43        4.90     12.47 o
  -7  12  14      879.42      936.87     31.55 o
  -6  12  14     1238.57     1319.62     35.59 o
  -5  12  14       24.04       18.90     11.03 o
  -4  12  14      745.63      752.46     23.26 o
  -3  12  14      569.41      576.81     20.15 o
  -2  12  14     1800.17     1906.36     37.70 o
  -1  12  14        4.43       -1.98      9.97 o
   0  12  14       11.37        7.83     10.92 o
   1  12  14       58.37       75.26     23.26 o
  -6  13  14      382.58      358.81     20.87 o
  -5  13  14      104.68      140.26     13.87 o
  -4  13  14     1225.67     1317.88     28.30 o
  -3  13  14       83.02       68.55     11.40 o
  -2  13  14      390.28      399.46     17.81 o
  -1  13  14      534.80      543.49     20.74 o
   0  13  14     1236.28     1269.93     32.41 o
  -6  14  14       12.50        4.07     13.03 o
  -5  14  14      681.55      706.28     24.63 o
  -4  14  14        0.91       -4.21      9.70 o
  -3  14  14      310.00      301.97     16.00 o
  -2  14  14      103.57       70.07     12.10 o
  -1  14  14      416.58      380.55     20.15 o
   0  14  14       17.46       26.27     42.97 o
  -5  15  14      202.60      220.23     17.44 o
  -4  15  14      730.27      751.80     23.54 o
  -3  15  14       16.70       18.20     10.56 o
  -2  15  14      336.40      310.51     17.70 o
  -1  15  14       15.32        5.51     12.34 o
  -4  16  14       85.26       67.00     14.63 o
  -3  16  14      405.26      393.53     18.40 o
  -2  16  14      482.78      388.52     56.70 o
  -8   1  15     1659.04     1646.40     34.91 o
  -7   1  15       62.92       87.62     11.44 o
  -6   1  15        9.28        6.01      9.40 o
  -5   1  15        2.48       11.84      8.62 o
  -4   1  15     4222.59     4341.82     53.90 o
  -3   1  15     1628.78     1644.68     32.61 o
  -2   1  15        6.22       -1.90      8.31 o
  -1   1  15      329.20      340.59     14.08 o
   0   1  15     1021.96      966.33     22.22 o
   1   1  15      866.43      823.39     26.04 o
   2   1  15      219.41      197.80     17.10 o
  -8   2  15      268.81      318.92     16.31 o
  -7   2  15      119.44      125.99     11.96 o
  -6   2  15     3409.37     3368.95     57.96 o
  -5   2  15      165.08      144.96     11.12 o
  -4   2  15      217.68      182.54      7.90 o
  -3   2  15      665.35      647.33     20.24 o
  -2   2  15      903.65      901.25     22.68 o
  -1   2  15       88.28       62.50     10.33 o
   0   2  15      300.55      358.30     14.43 o
   1   2  15     1251.64     1392.10     39.74 o
   2   2  15        4.23       -1.44     11.52 o
  -8   3  15      102.69       72.34     12.18 o
  -7   3  15     1374.06     1371.95     31.01 o
  -6   3  15     1540.33     1477.16     32.26 o
  -5   3  15     2185.81     2179.68     40.23 o
  -4   3  15        5.93       -3.65      6.45 o
  -3   3  15       86.75       79.15      9.63 o
  -2   3  15      626.37      584.79     18.28 o
  -1   3  15     1641.96     1728.10     30.57 o
   0   3  15       50.38       23.95      8.92 o
   1   3  15      425.40      406.57     19.77 o
   2   3  15      433.25      466.06     21.65 o
  -8   4  15       11.30       15.42     10.84 o
  -7   4  15      161.45      160.17     13.13 o
  -6   4  15       25.13       22.68      9.77 o
  -5   4  15     2091.78     2299.66     39.64 o
  -4   4  15     1277.73     1257.57     27.49 o
  -3   4  15      356.88      452.37     15.97 o
  -2   4  15      203.82      228.60     13.43 o
  -1   4  15      541.47      529.60     17.03 o
   0   4  15      725.16      674.47     19.59 o
   1   4  15     1908.24     1972.56     43.05 o
   2   4  15      228.54      196.59     23.62 o
  -8   5  15       28.17       42.87     12.23 o
  -7   5  15       11.79       15.47     10.79 o
  -6   5  15        1.00       11.54     10.31 o
  -5   5  15      470.80      516.68     21.32 o
  -4   5  15     1129.64     1061.08     20.24 o
  -3   5  15      276.22      258.45     13.10 o
  -2   5  15      220.63      176.60     11.65 o
  -1   5  15      137.97      144.25     11.07 o
   0   5  15      101.78      100.85     10.85 o
   1   5  15        2.61       20.85     11.01 o
  -8   6  15      176.26      183.97     15.74 o
  -7   6  15      193.03      228.69     15.34 o
  -6   6  15     1535.36     1540.37     35.28 o
  -5   6  15      106.08      121.59     11.92 o
  -4   6  15       78.96       84.09      9.14 o
  -3   6  15      481.57      451.90     16.38 o
  -2   6  15     2956.55     2877.80     50.68 o
  -1   6  15      513.97      532.41     17.32 o
   0   6  15        0.79       -8.64      8.64 o
   1   6  15      367.10      379.97     19.76 o
  -8   7  15      227.35      237.36     17.18 o
  -7   7  15      291.35      301.17     18.36 o
  -6   7  15      159.49      154.59     13.84 o
  -5   7  15      116.69      118.46     12.17 o
  -4   7  15      116.28       81.49      8.33 o
  -3   7  15        2.44        3.16      8.53 o
  -2   7  15      340.75      305.24     13.42 o
  -1   7  15     1733.07     1856.29     32.81 o
   0   7  15       16.18        9.51     10.16 o
   1   7  15       21.45       -0.88     11.39 o
  -8   8  15       16.07        4.84     11.76 o
  -7   8  15       42.83       30.63     12.37 o
  -6   8  15     2629.97     2529.07     49.98 o
  -5   8  15      498.03      454.80     18.97 o
  -4   8  15      320.29      346.85     12.78 o
  -3   8  15      194.60      240.33     13.77 o
  -2   8  15     1555.18     1473.79     28.71 o
  -1   8  15     1154.38     1268.69     26.97 o
   0   8  15      650.14      580.43     21.17 o
   1   8  15       85.35       79.51     13.91 o
  -7   9  15      242.73      240.48     17.42 o
  -6   9  15      114.97      163.57     14.19 o
  -5   9  15      518.03      554.29     20.91 o
  -4   9  15     1800.53     1770.59     30.84 o
  -3   9  15      595.26      617.87     19.71 o
  -2   9  15      317.85      325.33     15.31 o
  -1   9  15       29.63       21.60      9.49 o
   0   9  15       83.40       84.15     12.15 o
   1   9  15      558.82      521.62     24.51 o
  -7  10  15       89.26       99.37     14.72 o
  -6  10  15      277.58      269.55     17.13 o
  -5  10  15      273.77      239.46     15.51 o
  -4  10  15       78.99       51.02      7.73 o
  -3  10  15      551.27      559.27     19.00 o
  -2  10  15        0.22       -3.55      9.31 o
  -1  10  15        0.14        6.90      9.43 o
   0  10  15      662.77      790.11     28.04 o
  -7  11  15      727.41      683.67     27.52 o
  -6  11  15      567.46      524.01     24.12 o
  -5  11  15      867.02      880.70     26.99 o
  -4  11  15      589.02      551.80     18.66 o
  -3  11  15      144.42      112.52     11.67 o
  -2  11  15      314.78      347.44     21.37 o
  -1  11  15      127.70      127.84     12.48 o
   0  11  15      143.82      213.30     15.65 o
  -6  12  15      127.03      104.40     15.15 o
  -5  12  15      129.26      123.88     15.28 o
  -4  12  15       60.82       66.96     10.65 o
  -3  12  15      514.65      520.59     19.97 o
  -2  12  15      154.38      136.45     13.22 o
  -1  12  15       11.28        7.49     11.93 o
  -6  13  15        1.20       15.51     29.05 o
  -5  13  15      324.09      339.00     18.47 o
  -4  13  15        1.30       -5.36      9.53 o
  -3  13  15      598.20      649.95     22.35 o
  -2  13  15      179.67      223.74     15.94 o
  -1  13  15      823.96      843.83     28.90 o
  -5  14  15       44.13       21.34     16.49 o
  -4  14  15       50.45       29.43     10.51 o
  -3  14  15      880.69      865.88     26.01 o
  -2  14  15       34.62       32.80     11.87 o
  -8   0  16     1992.82     2014.04     75.74 o
  -7   0  16     1167.94     1185.20     56.72 o
  -6   0  16      298.47      335.26     27.01 o
  -5   0  16      324.54      296.61     20.28 o
  -4   0  16     1474.23     1446.02     32.58 o
  -3   0  16      101.33      110.71     17.58 o
  -2   0  16      379.19      413.82     23.63 o
  -1   0  16      911.41      849.33     54.32 o
   0   0  16      106.38      194.97     20.58 o
   1   0  16      136.20      150.63     20.76 o
  -8   1  16       34.77       35.92     12.48 o
  -7   1  16      214.43      216.19     14.66 o
  -6   1  16     1097.21     1030.23     27.25 o
  -5   1  16      906.40      929.22     24.51 o
  -4   1  16       31.89       27.69      6.64 o
  -3   1  16      922.84      966.18     26.89 o
  -2   1  16       30.20       29.14     10.04 o
  -1   1  16       26.28       19.46      9.45 o
   0   1  16      475.08      550.49     19.51 o
   1   1  16      357.78      315.12     17.89 o
  -8   2  16       80.76       62.95     13.19 o
  -7   2  16      347.71      341.16     20.46 o
  -6   2  16     1113.97     1111.20     27.97 o
  -5   2  16     1555.82     1523.75     33.00 o
  -4   2  16      486.87      490.82     13.86 o
  -3   2  16      575.80      527.66     20.14 o
  -2   2  16      256.57      245.54     13.73 o
  -1   2  16      102.86      103.74     11.21 o
   0   2  16      342.05      300.86     19.83 o
   1   2  16      144.56      138.82     14.29 o
  -8   3  16      398.36      447.82     21.20 o
  -7   3  16       23.67       19.75     10.35 o
  -6   3  16      166.99      215.51     17.97 o
  -5   3  16      209.11      212.92     12.94 o
  -4   3  16       31.99       12.05      6.61 o
  -3   3  16      232.55      197.97     12.22 o
  -2   3  16       34.90       18.06      9.53 o
  -1   3  16      591.57      518.91     18.77 o
   0   3  16      619.45      653.89     21.37 o
   1   3  16      548.61      609.27     24.76 o
  -8   4  16      297.18      268.29     17.15 o
  -7   4  16        9.59       11.76     10.34 o
  -6   4  16      174.83      205.39     14.18 o
  -5   4  16     1587.97     1640.85     33.99 o
  -4   4  16      738.76      719.69     17.71 o
  -3   4  16      122.47      140.54     11.34 o
  -2   4  16      162.69      167.94     12.46 o
  -1   4  16      379.98      338.37     15.86 o
   0   4  16      274.51      298.28     15.78 o
   1   4  16      940.99      976.03     30.75 o
  -8   5  16     1182.34     1203.51     33.98 o
  -7   5  16     1025.41     1007.52     28.94 o
  -6   5  16      266.79      256.53     26.07 o
  -5   5  16      245.90      229.00     14.68 o
  -4   5  16       83.26       88.50      8.82 o
  -3   5  16     5177.03     5054.79     74.82 o
  -2   5  16      635.36      634.66     21.30 o
  -1   5  16     1032.98      987.16     25.51 o
   0   5  16        3.90        4.69     10.26 o
  -8   6  16      129.30      136.00     49.62 o
  -7   6  16      230.12      243.46     16.29 o
  -6   6  16       30.63       17.73     11.16 o
  -5   6  16      492.12      408.04     18.23 o
  -4   6  16     1139.47     1223.77     25.14 o
  -3   6  16        2.67        0.53      9.07 o
  -2   6  16       75.87       86.41     11.63 o
  -1   6  16      600.37      604.78     20.70 o
   0   6  16      155.49      138.98     13.75 o
  -7   7  16      334.23      379.10     19.27 o
  -6   7  16     2109.06     2123.97     44.80 o
  -5   7  16      899.19      921.36     26.88 o
  -4   7  16     1234.14     1337.04     25.89 o
  -3   7  16        3.99       13.42      9.16 o
  -2   7  16      110.87      145.19     11.65 o
  -1   7  16      182.65      197.73     16.24 o
   0   7  16      991.03     1050.94     37.33 o
  -7   8  16       24.27       43.26     13.02 o
  -6   8  16      122.41      152.06     14.70 o
  -5   8  16       20.96       26.61     10.94 o
  -4   8  16      496.47      519.98     16.08 o
  -3   8  16      289.90      274.04     14.56 o
  -2   8  16      812.78      759.22     22.63 o
  -1   8  16      105.90      102.82     11.67 o
   0   8  16       43.62       38.19     12.50 o
  -7   9  16       52.38       67.60     14.07 o
  -6   9  16       54.83       80.95     13.36 o
  -5   9  16       85.26       83.24     12.77 o
  -4   9  16        4.72        8.94      7.54 o
  -3   9  16      112.41      132.01     12.05 o
  -2   9  16       79.40       44.72     10.76 o
  -1   9  16      304.71      380.76     16.64 o
  -6  10  16       90.78      126.50     14.66 o
  -5  10  16        3.65      -10.45     10.45 o
  -4  10  16      108.00      137.61     11.81 o
  -3  10  16      922.04      944.33     25.32 o
  -2  10  16     1715.83     1773.40     35.25 o
  -1  10  16       51.24       66.84     12.93 o
  -6  11  16      727.55      733.64     32.16 o
  -5  11  16      145.39      146.84     14.36 o
  -4  11  16       15.18        2.18      9.66 o
  -3  11  16      143.59      157.68     13.04 o
  -2  11  16      542.03      682.00     23.37 o
  -1  11  16        4.43      -15.06     15.06 o
  -5  12  16     1447.99     1604.05     38.45 o
  -4  12  16      882.13      847.85     25.06 o
  -3  12  16       14.17       24.00     10.62 o
  -2  12  16       30.40       28.50     13.17 o
  -4  13  16       20.46       66.45     45.19 o
  -7   1  17      884.51      866.14     26.52 o
  -6   1  17      302.19      257.99     15.73 o
  -5   1  17      817.49      815.97     23.29 o
  -4   1  17      125.34      151.37     10.38 o
  -3   1  17      209.45      244.09     15.58 o
  -2   1  17       20.17       25.61     11.47 o
  -1   1  17      794.51      950.03     25.68 o
   0   1  17      258.11      311.76     17.72 o
  -7   2  17      179.04      176.04     15.97 o
  -6   2  17        2.47       -5.28     10.33 o
  -5   2  17     2152.07     2285.81     44.77 o
  -4   2  17        0.40       -5.56      7.72 o
  -3   2  17     1215.48     1350.09     32.28 o
  -2   2  17        3.16        2.07     10.57 o
  -1   2  17        5.50        3.96      9.83 o
   0   2  17      185.94      190.83     15.37 o
  -7   3  17       28.23       11.73     10.82 o
  -6   3  17       88.06       90.39     12.44 o
  -5   3  17        0.39       -7.61      9.39 o
  -4   3  17     4995.13     4809.86     68.31 o
  -3   3  17      254.08      259.79     14.76 o
  -2   3  17      168.20      154.66     14.19 o
  -1   3  17       75.43       82.74     11.55 o
   0   3  17     1083.59     1164.80     31.21 o
  -7   4  17       48.56       23.46     11.31 o
  -6   4  17     1635.60     1548.79     34.86 o
  -5   4  17      104.78       82.76     11.81 o
  -4   4  17      128.27      156.54     10.47 o
  -3   4  17       99.52      118.88     12.12 o
  -2   4  17     2972.23     3142.21     72.62 o
  -1   4  17        4.44       -4.74     10.02 o
   0   4  17       32.68       14.62     35.44 o
  -7   5  17      370.57      372.69     19.77 o
  -6   5  17        0.27        1.48     11.20 o
  -5   5  17      281.46      357.04     17.15 o
  -4   5  17       52.25       65.48     10.08 o
  -3   5  17      266.79      247.84     14.75 o
  -2   5  17      227.42      224.16     15.74 o
  -1   5  17      220.67      187.10     13.79 o
  -7   6  17      329.14      337.60     18.96 o
  -6   6  17      478.97      494.66     21.99 o
  -5   6  17      151.93      156.72     14.31 o
  -4   6  17       35.03       55.65     10.06 o
  -3   6  17      708.92      730.82     22.10 o
  -2   6  17     2268.58     2246.90     42.61 o
  -1   6  17      280.87      314.75     16.51 o
  -6   7  17        1.71       10.46     11.75 o
  -5   7  17       54.91       35.75     11.34 o
  -4   7  17     1243.79     1256.74     27.88 o
  -3   7  17      653.98      729.01     22.28 o
  -2   7  17      124.43      119.12     13.02 o
  -1   7  17      230.45      221.55     16.39 o
  -6   8  17        7.32       24.34     12.54 o
  -5   8  17      474.36      446.02     20.24 o
  -4   8  17        0.30       -9.11      9.11 o
  -3   8  17     1261.03     1285.46     30.62 o
  -2   8  17      126.94       89.93     15.50 o
  -6   9  17       18.55       22.11     20.97 o
  -5   9  17      811.75      873.81     27.96 o
  -4   9  17        0.23       -9.06      9.06 o
  -3   9  17     1514.61     1526.86     36.49 o
  -2   9  17        1.09       -2.31     10.52 o
  -5  10  17      194.12      191.82     15.84 o
  -4  10  17        1.76       -2.98      9.41 o
  -3  10  17       45.32       73.67     11.65 o
  -7   0  18       64.23       66.01     45.63 o
  -6   0  18     2735.89     2782.80     95.72 o
  -5   0  18      171.17      120.69     32.40 o
  -4   0  18     1140.91     1267.24     37.68 o
  -3   0  18        2.28      -15.14     15.14 o
  -2   0  18        8.42       -7.28     15.59 o
  -6   1  18      470.95      486.87     20.65 o
  -5   1  18      371.03      352.40     18.58 o
  -4   1  18      129.64      104.85     10.28 o
  -3   1  18      232.18      207.78     15.63 o
  -2   1  18     1355.40     1332.52     32.92 o
  -6   2  18      687.59      766.89     27.23 o
  -5   2  18      276.71      259.68     15.76 o
  -4   2  18      267.46      215.59     12.26 o
  -3   2  18      851.44      870.01     25.49 o
  -2   2  18       45.21       29.90     12.21 o
  -6   3  18        6.05      -11.33     11.33 o
  -5   3  18      177.62      221.58     15.03 o
  -4   3  18      568.76      587.81     18.37 o
  -3   3  18       80.07       59.87     11.49 o
  -2   3  18        6.07       -3.07     10.85 o
  -6   4  18        3.64       15.81     12.28 o
  -5   4  18        1.03        1.06     10.61 o
  -4   4  18      625.16      620.80     18.90 o
  -3   4  18       38.09       44.63     11.38 o
  -2   4  18        7.12       15.05     11.51 o
  -6   5  18      565.22      531.47     23.32 o
  -5   5  18     1631.59     1737.89     41.94 o
  -4   5  18      379.72      365.45     16.32 o
  -3   5  18      316.98      311.27     16.72 o
  -2   5  18      219.29      237.91     16.86 o
  -6   6  18       15.33       31.01     39.43 o
  -5   6  18        9.06        2.02     10.99 o
  -4   6  18      869.21      829.23     27.44 o
  -3   6  18     1095.09     1214.78     30.70 o
  -5   7  18      129.66      159.23     14.94 o
  -4   7  18      993.64      951.08     25.43 o
  -3   7  18     1081.77     1114.96     34.12 o
  -4   1  19      515.68      533.89     45.38 o
 
